# Supplementary material for: Exploring the genetic heterogeneity in major depression across diagnostic criteria
Source: Mol Psychiatry. 2021 Jul 21;26(12):7337–45. doi: 10.1038/s41380-021-01231-w (PMC8872976; doi:10.1038/s41380-021-01231-w)
Supplement: Supplementary file 2 — Supplementary Table 1 [file 41380_2021_1231_MOESM2_ESM.xlsx]

## Sheet: Sheet1
Supplementary table 1: Definition and criteria of the component for major depression
Component of Major Depression	Case Definition Criteria
Cardinal symptoms	Responded 'Yes' to either: • Field 20466 - 'Have you ever had a time in your life when you felt sad, blue, or depressed for two weeks or more in a row?' OR • Field 20441 - 'Have you ever had a time in your life lasting two weeks or more when you lost interest in most things like hobbies, work, or activities that usually give you pleasure?'.
Recurrence	Responded >= 2 episodes OR 'Too many to count/One episode blended into the next' for the item: • Field 20422 - 'How many periods did you have in your life lasting two or more weeks where you felt like this?'
Five or more symptoms	Responded 'Yes' to a total of 5 or more of the below items. For the item relating to weight change, the item was considered to be endorsed if the participant stated they had either gained, lost or gained and lost weight during the episode: • Field 20466 - 'Have you ever had a time in your life when you felt sad, blue, or depressed for two weeks or more in a row?' OR • Field 20441 - 'Have you ever…
Episode duration	Responded that the episode was > 6 months to the item: • Field 20438 - 'About how long altogether did you feel this way? Count the time before, during and after the worst two weeks.'
Persistence of depression during the episode	Responded either 'Almost every day' OR 'Every day' to the item: • Field 20439 - 'Did you feel this way'
Functional impairment	Responded either 'Somewhat' OR 'A lot' to the item: • Field 20440 - 'Think about your roles at the time of this episode, including study/employment, childcare and housework, leisure pursuits. How much did these problems interfere with your life or activities?
