# Supplementary material for: Exploring the genetic heterogeneity in major depression across diagnostic criteria
Source: Mol Psychiatry. 2021 Jul 21;26(12):7337–45. doi: 10.1038/s41380-021-01231-w (PMC8872976; doi:10.1038/s41380-021-01231-w)
Supplement: Supplementary file 3 — Supplementary Table 2 [file 41380_2021_1231_MOESM3_ESM.xlsx]

## Sheet: Sheet1
Supplementary table 2: Naming convention for the 32 phenotypes
Reference	Phenotype		Key
1	Cardinal		Cardinal	Cardinal Symptoms
2	Cardinal+Impairment		Impairment	Functional Impairment
3	Cardinal+Persistence		Persistence	Persistence of depression during the episode
4	Cardinal+Duration		Duration	Episode Duration
5	Cardinal+Recurrence		Recurrence	Recurrence
6	Cardinal+Symptoms		Symptoms	5 or more Symptoms
7	Cardinal+Impairment+Persistence
8	Cardinal+Impairment+Duration
9	Cardinal+Impairment+Recurrence
10	Cardinal+Impairment+Symptoms
11	Cardinal+Persistence+Duration
12	Cardinal+Persistence+Recurrence
13	Cardinal+Persistence+Symptoms
14	Cardinal+Duration+Recurrence
15	Cardinal+Duration+Symptoms
16	Cardinal+Recurrence+Symptoms
17	Cardinal+Impairment+Persistence+Duration
18	Cardinal+Impairment+Persistence+Recurrence
19	Cardinal+Impairment+Persistence+Symptoms
20	Cardinal+Persistence+Duration+Recurrence
21	Cardinal+Persistence+Duration+Symptoms
22	Cardinal+Persistence+Recurrence+Symptoms
23	Cardinal+Duration+Recurrence+Symptoms
24	Cardinal+Duration+Recurrence+Impairment
25	Cardinal+Recurrence+Symptoms+Impairment
26	Cardinal+Impairment+Symptoms+Duration
27	Cardinal+Impairment+Persistence+Duration+Recurrence
28	Cardinal+Impairment+Persistence+Duration+Symptoms
29	Cardinal+Persistence+Duration+Recurrence+Symptoms
30	Cardinal+Persistence+Recurrence+Symptoms+Impairment
31	Cardinal+Duration+Recurrence+Symptoms+Impairment
32	All
