# Supplementary material for: Exploring the genetic heterogeneity in major depression across diagnostic criteria
Source: Mol Psychiatry. 2021 Jul 21;26(12):7337–45. doi: 10.1038/s41380-021-01231-w (PMC8872976; doi:10.1038/s41380-021-01231-w)
Supplement: Supplementary file 4 — Supplementary Table 3 [file 41380_2021_1231_MOESM4_ESM.xlsx]

## Sheet: Sheet1
Supplementary table 3: Sample sizes pre and post exclusion criteria for the 32 phenotypes and assumed population prevalences
Reference	Phenotype	Pre Exclusion Criteria - Controls	Pre Exclusion Criteria - Cases	Pre Exclusion Criteria - Missing	Population Prevalence	Post Exclusion Criteria - Controls	Post Exclusion Criteria - Cases
1	Cardinal	67893	89042	423	0.565856	53962	69586
2	Cardinal+Impairment	98282	58393	683	0.371084	78063	45282
3	Cardinal+Persistence	76934	77122	3302	0.490105	60910	60418
4	Cardinal+Duration	124069	31384	1905	0.199443	98187	24232
5	Cardinal+Recurrence	110892	41553	4913	0.264067	88238	31888
6	Cardinal+Symptoms	86722	59153	11483	0.375914	68987	45776
7	Cardinal+Impairment+Persistence	101807	53686	1865	0.341171	80757	41667
8	Cardinal+Impairment+Duration	132667	23402	1289	0.148718	104976	17906
9	Cardinal+Impairment+Recurrence	123612	30715	3031	0.195192	98231	23315
10	Cardinal+Impairment+Symptoms	105336	45748	6274	0.290726	83698	35182
11	Cardinal+Persistence+Duration	125991	29086	2281	0.18484	99631	22483
12	Cardinal+Persistence+Recurrence	114704	37785	4869	0.240121	91115	29022
13	Cardinal+Persistence+Symptoms	91823	54480	11055	0.346217	72864	42260
14	Cardinal+Duration+Recurrence	136108	18403	2847	0.11695	107725	13986
15	Cardinal+Duration+Symptoms	128979	24316	4063	0.154527	102042	18673
16	Cardinal+Recurrence+Symptoms	117072	33048	7238	0.210018	93090	25172
17	Cardinal+Impairment+Persistence+Duration	133572	22239	1547	0.141327	105644	17033
18	Cardinal+Impairment+Persistence+Recurrence	125381	28830	3147	0.183213	99561	21891
19	Cardinal+Impairment+Persistence+Symptoms	107862	43154	6342	0.274241	85610	33222
20	Cardinal+Persistence+Duration+Recurrence	137267	17306	2785	0.109979	108584	13164
21	Cardinal+Persistence+Duration+Symptoms	130214	23187	3957	0.147352	102959	17840
22	Cardinal+Persistence+Recurrence+Symptoms	119706	30905	6747	0.196399	95065	23575
23	Cardinal+Duration+Recurrence+Symptoms	138443	15687	3228	0.0996899	109541	11875
24	Cardinal+Duration+Recurrence+Impairment	140658	14759	1941	0.0937925	111288	11104
25	Cardinal+Recurrence+Symptoms+Impairment	126283	26701	4374	0.169683	100319	20167
26	Cardinal+Impairment+Symptoms+Duration	134935	19981	2442	0.126978	106735	15254
27	Cardinal+Impairment+Persistence+Duration+Recurrence	141259	14121	1978	0.089738	111724	10630
28	Cardinal+Impairment+Persistence+Duration+Symptoms	135631	19261	2466	0.122402	107240	14720
29	Cardinal+Persistence+Duration+Recurrence+Symptoms	139275	15007	3076	0.0953685	110151	11377
30	Cardinal+Persistence+Recurrence+Symptoms+Impairment	127698	25417	4243	0.161523	101372	19211
31	Cardinal+Duration+Recurrence+Symptoms+Impairment	141931	13315	2112	0.084616	112265	10004
32	All	142421	12862	2075	0.0817372	112615	9670
