# Supplementary material for: Exploring the genetic heterogeneity in major depression across diagnostic criteria
Source: Mol Psychiatry. 2021 Jul 21;26(12):7337–45. doi: 10.1038/s41380-021-01231-w (PMC8872976; doi:10.1038/s41380-021-01231-w)
Supplement: Supplementary file 5 — Supplementary Table 4 [file 41380_2021_1231_MOESM5_ESM.xlsx]

## Sheet: Sheet1
Supplementary table 4: Exclusion criteria for cases and controls
Exclusion category	Exclusion criteria	Definition
Schizophrenia	Self-report	Individual was excluded if self-reported Schizophrenia: Field 200002 'Non cancer illness code, self reported' - code: 1289 OR Field 20544 'Mental health problems ever diagnosed by a professional.'' - codes: 2 and 3
	ICD-10 code	Individual was excluded if any of the following ICD-10 codes were reported for that individual from Hospital Episode Statistics: F20, F200, F201, F202, F203, F204, F205, F206, F207, F208, F209, F21, F22, F228, F229, F23, F230, F231, F230, F231, F232, F233, F238, F239, F24, F250, F251, F252, F258, F259, F28, F29
	Antipsychotic medication	Individual was excluded if self-reported any of the following antipsychotic codes at baseline (field 20003 - 'Treatment.medication.code.0'): 1140863416, 1140867078, 1140867092, 1140867134, 1140867136, 1140867150, 1140867152, 1140867168, 1140867180, 1140867184, 1140867208, 1140867210, 1140867218, 1140867244, 1140867304, 1140867306, 1140867342, 1140867398, 1140867420, 1140867444, 1140867456, 114086…
Bipolar Disorder	Self-report	Individual was excluded if self-reported Bipolar Disorder via field 200002 'Non cancer illness code, self reported' - code: 1291 OR Field 20544 'Mental health problems ever diagnosed by a professional.'' - code: 10 OR Derived field 20126 'Bipolar and major depression status' - codes 1 and 2 (1)
	ICD-10 code	Individual was excluded if any of the following ICD-10 codes were reported for that individual from Hospital Episode Statistics: F300, F301, F302, F308, F309, F310, F311, F312, F313, F314, F315, F316, F317, F318, F319
	Lithium medication AND no antidepressant medication	Individual was excluded if self-reported any of the following lithium codes at baseline (field 20003 - 'Treatment.medication.code.0'): 1140867504, 1140867494, 1140867498, 1140867520, 1140917270, 1140867490 AND did not report any of the following antidepressant codes at baseline (field 20003 - 'Treatment.medication.code.0'): 1140879616, 1140921600, 1140879540, 1140867878, 1140916282, 1140909806, 1…
Substance Abuse	Self-report	Individual was excluded if self-reported Substance Abuse via field 200002 'Non cancer illness code, self reported' - codes: 1408 (Alcohol Dependency), 1409 (Opioid Dependency), 1410 (Other Dependency)
	ICD-10 code	Individual was excluded if any of the following ICD-10 codes were reported for that individual from Hospital Episode Statistics: F10, F100, F101, F102, F103, F104, F105, F106, F107, F108, F109, F11, F110, F111, F112, F113, F114, F115, F116, F117, F118, F119, F12, F120, F121, F122, F123, F124, F125, F126, F127, F128, F129, F13, F130, F131, F132, F133, F134, F135, F136, F137, F138, F139, F14, F140,…
References
1) Smith DJ, Nicholl BI, Breda Cullen DM, Ul-Haq Z, Evans J, Gill JM, Roberts B, Gallacher J, Mackay D, Hotopf M, Deary I. Prevalence and characteristics of probable major depression and bipolar disorder within UK biobank: cross-sectional study of 172,751 participants. PloS one. 2013;8(11).
