# Supplementary material for: Exploring the genetic heterogeneity in major depression across diagnostic criteria
Source: Mol Psychiatry. 2021 Jul 21;26(12):7337–45. doi: 10.1038/s41380-021-01231-w (PMC8872976; doi:10.1038/s41380-021-01231-w)
Supplement: Supplementary file 6 — Supplementary Table 5 [file 41380_2021_1231_MOESM6_ESM.xlsx]

## Sheet: Sheet1
Supplementary table 5: Heritability for each phenotype computed by Phenotype Correlation Genotype Correlation
Phenotype	Heritability	Standard Error	P-Value
Cardinal	0.1289	0.0137	5.02028e-21
Cardinal+Impairment	0.1173	0.01183	3.56577e-23
Cardinal+Persistence	0.1291	0.01233	1.18146e-25
Cardinal+Duration	0.1067	0.01495	9.5304e-13
Cardinal+Recurrence	0.1324	0.01527	4.29865e-18
Cardinal+Symptoms	0.1615	0.01446	5.79969e-29
Cardinal+Impairment+Persistence	0.1152	0.01136	3.63937e-24
Cardinal+Impairment+Duration	0.1067	0.01488	7.46158e-13
Cardinal+Impairment+Recurrence	0.133	0.01359	1.28536e-22
Cardinal+Impairment+Symptoms	0.1382	0.1274	2.04454e-27
Cardinal+Persistence+Duration	0.1048	0.01427	2.07182e-13
Cardinal+Persistence+Recurrence	0.1343	0.01434	7.57546e-21
Cardinal+Persistence+Symptoms	0.1519	0.01412	5.44603e-27
Cardinal+Duration+Recurrence	0.1144	0.01923	2.69723e-09
Cardinal+Duration+Symptoms	0.1134	0.01454	6.23134e-15
Cardinal+Recurrence+Symptoms	0.157	0.01632	6.57684e-22
Cardinal+Impairment+Persistence+Duration	0.1023	0.01481	4.93287e-12
Cardinal+Impairment+Persistence+Recurrence	0.1336	0.0138	3.6258e-22
Cardinal+Impairment+Persistence+Symptoms	0.1348	0.0126	1.03537e-26
Cardinal+Persistence+Duration+Recurrence	0.1091	0.01851	3.76703e-09
Cardinal+Persistence+Duration+Symptoms	0.1128	0.01418	1.79325e-15
Cardinal+Persistence+Recurrence+Symptoms	0.1573	0.01606	1.1886e-22
Cardinal+Duration+Recurrence+Symptoms	0.1222	0.01841	3.18622e-11
Cardinal+Duration+Recurrence+Impairment	0.1093	0.01734	2.9129e-10
Cardinal+Recurrence+Symptoms+Impairment	0.1507	0.01477	1.92014e-24
Cardinal+Impairment+Symptoms+Duration	0.1117	0.01531	2.96702e-13
Cardinal+Impairment+Persistence+Duration+Recurrence	0.1058	0.01738	1.14718e-09
Cardinal+Impairment+Persistence+Duration+Symptoms	0.1085	0.01465	1.30025e-13
Cardinal+Persistence+Duration+Recurrence+Symptoms	0.1205	0.01827	4.23791e-11
Cardinal+Persistence+Recurrence+Symptoms+Impairment	0.1495	0.01499	1.99457e-23
Cardinal+Duration+Recurrence+Symptoms+Impairment	0.1168	0.01801	8.85637e-11
All	0.1139	0.018	2.48717e-10
