# Supplementary material for: Exploring the genetic heterogeneity in major depression across diagnostic criteria
Source: Mol Psychiatry. 2021 Jul 21;26(12):7337–45. doi: 10.1038/s41380-021-01231-w (PMC8872976; doi:10.1038/s41380-021-01231-w)
Supplement: Supplementary file 7 — Supplementary Table 6 [file 41380_2021_1231_MOESM7_ESM.xlsx]

## Sheet: Sheet1
Supplementary table 6: Enrichment of phenotype - Analysis of the difference in heritabilities
Comparison	Estimate of Difference	Standard Error	Z-score	P-value	Enrichment	Estimate of Difference	Standard Error	Z-score	P-value
Cardinal vs Cardinal+Impairment	-0.0132738	0.00782845	-1.69559	0.0899642	1	-0.00141162	0.00931136	-0.151602	0.879501
Cardinal vs Cardinal+Persistence	-0.00202288	0.00583844	-0.346477	0.728984
Cardinal vs Cardinal+Duration	-0.0186081	0.0107747	-1.72702	0.0841633
Cardinal vs Cardinal+Recurrence	-0.00638666	0.00914549	-0.69834	0.484965
Cardinal vs Cardinal+Symptoms	0.0273274	0.0082809	3.30005	0.000966683
Cardinal vs Cardinal+Impairment+Persistence	-0.013949	0.00862337	-1.61758	0.105753	2	-0.00246545	0.0111335	-0.221445	0.824746
Cardinal vs Cardinal+Impairment+Duration	-0.0193505	0.012828	-1.50846	0.131437
Cardinal vs Cardinal+Impairment+Recurrence	-0.00672672	0.0100082	-0.672121	0.501507
Cardinal vs Cardinal+Impairment+Symptoms	-0.00126443	0.00925597	-0.136607	0.891341
Cardinal vs Cardinal+Persistence+Duration	-0.0268363	0.0108691	-2.46905	0.0135474
Cardinal vs Cardinal+Persistence+Recurrence	-0.000125905	0.00947224	-0.013292	0.989395
Cardinal vs Cardinal+Persistence+Symptoms	0.0247373	0.00907258	2.7266	0.00639899
Cardinal vs Cardinal+Duration+Recurrence	-0.0143563	0.0138247	-1.03845	0.299058
Cardinal vs Cardinal+Duration+Symptoms	-0.0162924	0.0121661	-1.33917	0.180515
Cardinal vs Cardinal+Recurrence+Symptoms	0.0258505	0.00986563	2.62025	0.00878641
Cardinal vs Cardinal+Impairment+Persistence+Duration	-0.0389382	0.013099	-2.97262	0.00295274	3	-0.00384803	0.0132514	-0.290388	0.77152
Cardinal vs Cardinal+Impairment+Persistence+Recurrence	0.00131302	0.0103915	0.126355	0.899451
Cardinal vs Cardinal+Impairment+Persistence+Symptoms	0.00587285	0.00967622	0.606936	0.543893
Cardinal vs Cardinal+Persistence+Duration+Recurrence	-0.020699	0.0136145	-1.52036	0.128419
Cardinal vs Cardinal+Persistence+Duration+Symptoms	-0.0176508	0.0123297	-1.43157	0.152267
Cardinal vs Cardinal+Persistence+Recurrence+Symptoms	0.0182566	0.0102325	1.78417	0.074396
Cardinal vs Cardinal+Duration+Recurrence+Symptoms	-0.00439492	0.0153623	-0.286084	0.774814
Cardinal vs Cardinal+Duration+Recurrence+Impairment	-0.0230233	0.0148299	-1.5525	0.120543
Cardinal vs Cardinal+Recurrence+Symptoms+Impairment	0.0218857	0.0110636	1.97818	0.0479085
Cardinal vs Cardinal+Impairment+Symptoms+Duration	-0.0234259	0.0141888	-1.65102	0.0987347
Cardinal vs Cardinal+Impairment+Persistence+Duration+Recurrence	-0.0366886	0.0152696	-2.40273	0.0162733	4	-0.012481	0.0153595	-0.812589	0.416454
Cardinal vs Cardinal+Impairment+Persistence+Duration+Symptoms	-0.017689	0.0137584	-1.28569	0.198552
Cardinal vs Cardinal+Persistence+Duration+Recurrence+Symptoms	-0.00800344	0.015642	-0.511663	0.608887
Cardinal vs Cardinal+Persistence+Recurrence+Symptoms+Impairment	0.00774716	0.0112422	0.689116	0.49075
Cardinal vs Cardinal+Duration+Recurrence+Symptoms+Impairment	-0.0257907	0.0168258	-1.5328	0.125324
Cardinal vs All	-0.0290233	0.0168362	-1.72386	0.0847324	5	-0.0290233	0.0168362	-1.72386	0.0847324
