# Supplementary material for: Exploring the genetic heterogeneity in major depression across diagnostic criteria
Source: Mol Psychiatry. 2021 Jul 21;26(12):7337–45. doi: 10.1038/s41380-021-01231-w (PMC8872976; doi:10.1038/s41380-021-01231-w)
Supplement: Supplementary file 8 — Supplementary Table 7 [file 41380_2021_1231_MOESM8_ESM.xlsx]

## Sheet: Sheet1
Supplementary table 7: Impact of the diagnostic component - Analysis of the difference in heritabilities
Comparison	Estimate of Difference	Standard Error	Z-score	P-value	Enrichment	Diagnostic Component Added	Estimate of Difference	Standard Error	Z-score	P-value
Cardinal vs Cardinal+Impairment	-0.0132738	0.00782845	-1.69559	0.0899642	1	Impairment	-0.0132738	0.00782845	-1.69559	0.0899642
Cardinal vs Cardinal+Persistence	-0.00202288	0.00583844	-0.346477	0.728984		Persistence	-0.00202288	0.00583844	-0.346477	0.728984
Cardinal vs Cardinal+Duration	-0.0186081	0.0107747	-1.72702	0.0841633		Duration	-0.0186081	0.0107747	-1.72702	0.0841633
Cardinal vs Cardinal+Recurrence	-0.00638666	0.00914549	-0.69834	0.484965		Recurrence	-0.00638666	0.00914549	-0.69834	0.484965
Cardinal vs Cardinal+Symptoms	0.0273274	0.0082809	3.30005	0.000966683		Symptoms	0.0273274	0.0082809	3.30005	0.000966683
Cardinal+Persistence vs Cardinal+Impairment+Persistence	-0.0119261	0.0071901	-1.65868	0.0971794	2	Impairment	-0.0122337	0.00771379	-1.58595	0.112751
Cardinal+Duration vs Cardinal+Impairment+Duration	-0.000742411	0.00826285	-0.0898492	0.928407
Cardinal+Recurrence vs Cardinal+Impairment+Recurrence	-0.000340064	0.00810441	-0.0419604	0.96653
Cardinal+Symptoms vs Cardinal+Impairment+Symptoms	-0.0285918	0.00678492	-4.21402	2.50867e-05
Cardinal+Impairment vs Cardinal+Impairment+Persistence	-0.000675187	0.00356819	-0.189224	0.849917		Persistence	-0.00206187	0.00395311	-0.521583	0.601961
Cardinal+Duration vs Cardinal+Persistence+Duration	-0.0082282	0.00354688	-2.31984	0.0203495
Cardinal+Recurrence vs Cardinal+Persistence+Recurrence	0.00626075	0.00447423	1.39929	0.161726
Cardinal+Symptoms vs Cardinal+Persistence+Symptoms	-0.00259002	0.00391258	-0.661972	0.507989
Cardinal+Impairment vs Cardinal+Impairment+Duration	-0.0060767	0.0119629	-0.507962	0.61148		Duration	-0.0202745	0.0119682	-1.69403	0.0902603
Cardinal+Persistence vs Cardinal+Persistence+Duration	-0.0248134	0.0109884	-2.25815	0.0239361
Cardinal+Recurrence vs Cardinal+Duration+Recurrence	-0.00796965	0.0120132	-0.663409	0.507069
Cardinal+Symptoms vs Cardinal+Duration+Symptoms	-0.0436198	0.0126072	-3.45991	0.000540347
Cardinal+Impairment vs Cardinal+Impairment+Recurrence	0.00654709	0.00972641	0.673125	0.500868		Recurrence	0.00260724	0.0103344	0.252289	0.800818
Cardinal+Persistence vs Cardinal+Persistence+Recurrence	0.00189698	0.0100328	0.189078	0.850032
Cardinal+Duration vs Cardinal+Duration+Recurrence	0.00425179	0.0116145	0.366076	0.714308
Cardinal+Symptoms vs Cardinal+Recurrence+Symptoms	-0.00147689	0.00934362	-0.158064	0.874406
Cardinal+Impairment vs Cardinal+Impairment+Symptoms	0.0120094	0.00511421	2.34824	0.0188625		Symptoms	0.0172204	0.00716513	2.40336	0.016245
Cardinal+Persistence vs Cardinal+Persistence+Symptoms	0.0267602	0.00791478	3.38104	0.000722111
Cardinal+Duration vs Cardinal+Duration+Symptoms	0.00231566	0.00710041	0.32613	0.744326
Cardinal+Recurrence vs Cardinal+Recurrence+Symptoms	0.0322371	0.00662068	4.86915	1.12078e-06
Cardinal+Persistence+Duration vs Cardinal+Impairment+Persistence+Duration	-0.0121019	0.00771958	-1.56769	0.116954	3	Impairment	-0.00846897	0.00823306	-1.02865	0.303642
Cardinal+Persistence+Recurrence vs Cardinal+Impairment+Persistence+Recurrence	0.00143892	0.00701829	0.205024	0.837553
Cardinal+Persistence+Symptoms vs Cardinal+Impairment+Persistence+Symptoms	-0.0188645	0.00644861	-2.92536	0.00344058
Cardinal+Duration+Recurrence vs Cardinal+Duration+Recurrence+Impairment	-0.00866703	0.0107254	-0.808084	0.419042
Cardinal+Duration+Symptoms vs Cardinal+Impairment+Symptoms+Duration	-0.00713348	0.00795667	-0.89654	0.369964
Cardinal+Recurrence+Symptoms vs Cardinal+Recurrence+Symptoms+Impairment	-0.00396475	0.00705769	-0.561763	0.574277
Cardinal+Impairment+Duration vs Cardinal+Impairment+Persistence+Duration	-0.0195877	0.00333149	-5.87955	4.11387e-09		Persistence	-0.00266433	0.00355172	-0.750151	0.453164
Cardinal+Impairment+Recurrence vs Cardinal+Impairment+Persistence+Recurrence	0.00803974	0.00351826	2.28515	0.0223043
Cardinal+Impairment+Symptoms vs Cardinal+Impairment+Persistence+Symptoms	0.00713728	0.00296783	2.40488	0.0161777
Cardinal+Duration+Recurrence vs Cardinal+Persistence+Duration+Recurrence	-0.00634268	0.00418023	-1.5173	0.12919
Cardinal+Duration+Symptoms vs Cardinal+Persistence+Duration+Symptoms	-0.00135833	0.00310575	-0.43736	0.66185
Cardinal+Recurrence+Symptoms vs Cardinal+Persistence+Recurrence+Symptoms	-0.00759388	0.00361282	-2.10193	0.0355595
Cardinal+Impairment+Persistence vs Cardinal+Impairment+Persistence+Duration	-0.0249892	0.0116393	-2.14697	0.0317959		Duration	-0.0259921	0.0127498	-2.03862	0.0414881
Cardinal+Impairment+Recurrence vs Cardinal+Duration+Recurrence+Impairment	-0.0162966	0.0131491	-1.23938	0.215206
Cardinal+Impairment+Symptoms vs Cardinal+Impairment+Symptoms+Duration	-0.0221615	0.0126525	-1.75156	0.0798502
Cardinal+Persistence+Recurrence vs Cardinal+Persistence+Duration+Recurrence	-0.0205731	0.011918	-1.72622	0.0843086
Cardinal+Persistence+Symptoms vs Cardinal+Persistence+Duration+Symptoms	-0.0423881	0.0125819	-3.36897	0.000754484
Cardinal+Recurrence+Symptoms vs Cardinal+Duration+Recurrence+Symptoms	-0.0302454	0.013909	-2.17451	0.0296665
Cardinal+Impairment+Persistence vs Cardinal+Impairment+Persistence+Recurrence	0.015262	0.00958802	1.59178	0.111434		Recurrence	0.00778119	0.0102702	0.757647	0.448662
Cardinal+Impairment+Duration vs Cardinal+Duration+Recurrence+Impairment	-0.00367282	0.0104573	-0.35122	0.725424
Cardinal+Impairment+Symptoms vs Cardinal+Recurrence+Symptoms+Impairment	0.0231501	0.0093833	2.46717	0.0136187
Cardinal+Persistence+Duration vs Cardinal+Persistence+Duration+Recurrence	0.00613732	0.0111365	0.551098	0.581567
Cardinal+Persistence+Symptoms vs Cardinal+Persistence+Recurrence+Symptoms	-0.00648075	0.009111	-0.711311	0.476891
Cardinal+Duration+Symptoms vs Cardinal+Duration+Recurrence+Symptoms	0.0118975	0.0110236	1.07928	0.280463
Cardinal+Impairment+Persistence vs Cardinal+Impairment+Persistence+Symptoms	0.0198218	0.0049859	3.97558	7.02089e-05		Symptoms	0.0155636	0.00672929	2.31282	0.0207326
Cardinal+Impairment+Duration vs Cardinal+Impairment+Symptoms+Duration	-0.00407541	0.00592098	-0.6883	0.491264
Cardinal+Impairment+Recurrence vs Cardinal+Recurrence+Symptoms+Impairment	0.0286124	0.00494487	5.78629	7.19585e-09
Cardinal+Persistence+Duration vs Cardinal+Persistence+Duration+Symptoms	0.00918552	0.00680605	1.34961	0.17714
Cardinal+Persistence+Recurrence vs Cardinal+Persistence+Recurrence+Symptoms	0.0183825	0.00632942	2.90429	0.00368086
Cardinal+Duration+Recurrence vs Cardinal+Duration+Recurrence+Symptoms	0.0099614	0.00850578	1.17113	0.241546
Cardinal+Persistence+Duration+Recurrence vs Cardinal+Impairment+Persistence+Duration+Recurrence	-0.0159896	0.00960945	-1.66395	0.0961228	4	Impairment	-0.010641	0.00845966	-1.25786	0.208444
Cardinal+Persistence+Duration+Symptoms vs Cardinal+Impairment+Persistence+Duration+Symptoms	-3.82082e-05	0.00730741	-0.00522869	0.995828
Cardinal+Persistence+Recurrence+Symptoms vs Cardinal+Persistence+Recurrence+Symptoms+Impairment	-0.0105094	0.00646228	-1.62627	0.103892
Cardinal+Duration+Recurrence+Symptoms vs Cardinal+Duration+Recurrence+Symptoms+Impairment	-0.0213958	0.00864835	-2.47397	0.0133621
Cardinal+Duration+Recurrence+Symptoms vs Cardinal+Persistence+Duration+Recurrence+Symptoms	-0.00360852	0.00386417	-0.933841	0.350386		Persistence	-0.00606283	0.00350007	-1.7322	0.0832379
Cardinal+Duration+Recurrence+Impairment vs Cardinal+Impairment+Persistence+Duration+Recurrence	-0.0136653	0.00355158	-3.84767	0.000119249
Cardinal+Recurrence+Symptoms+Impairment vs Cardinal+Persistence+Recurrence+Symptoms+Impairment	-0.0141386	0.00323436	-4.37136	1.23473e-05
Cardinal+Impairment+Symptoms+Duration vs Cardinal+Impairment+Persistence+Duration+Symptoms	0.00573694	0.00312238	1.83736	0.0661567
Cardinal+Impairment+Persistence+Recurrence vs Cardinal+Impairment+Persistence+Duration+Recurrence	-0.0380016	0.0134281	-2.83001	0.00465469		Duration	-0.0327837	0.0137387	-2.38623	0.0170223
Cardinal+Impairment+Persistence+Symptoms vs Cardinal+Impairment+Persistence+Duration+Symptoms	-0.0235618	0.0120638	-1.9531	0.0508073
Cardinal+Persistence+Recurrence+Symptoms vs Cardinal+Persistence+Duration+Recurrence+Symptoms	-0.02626	0.013911	-1.88772	0.0590641
Cardinal+Recurrence+Symptoms+Impairment vs Cardinal+Duration+Recurrence+Symptoms+Impairment	-0.0476764	0.0147839	-3.22488	0.00126027
Cardinal+Impairment+Persistence+Duration vs Cardinal+Impairment+Persistence+Duration+Recurrence	0.00224958	0.0107047	0.210149	0.833551		Recurrence	0.00273036	0.0106554	0.256242	0.797764
Cardinal+Impairment+Persistence+Symptoms vs Cardinal+Persistence+Recurrence+Symptoms+Impairment	0.00187431	0.00929192	0.201714	0.84014
Cardinal+Persistence+Duration+Symptoms vs Cardinal+Persistence+Duration+Recurrence+Symptoms	0.00964735	0.0110718	0.871341	0.383568
Cardinal+Impairment+Symptoms+Duration vs Cardinal+Duration+Recurrence+Symptoms+Impairment	-0.00236476	0.0109731	-0.215505	0.829373
Cardinal+Impairment+Persistence+Duration vs Cardinal+Impairment+Persistence+Duration+Symptoms	0.0212492	0.00590726	3.59714	0.000321741		Symptoms	0.00933275	0.00699921	1.3334	0.182401
Cardinal+Impairment+Persistence+Recurrence vs Cardinal+Persistence+Recurrence+Symptoms+Impairment	0.00643414	0.00489601	1.31416	0.188792
Cardinal+Persistence+Duration+Recurrence vs Cardinal+Persistence+Duration+Recurrence+Symptoms	0.0126956	0.00827816	1.53362	0.125123
Cardinal+Duration+Recurrence+Impairment vs Cardinal+Duration+Recurrence+Symptoms+Impairment	-0.00276734	0.0066989	-0.413104	0.679531
Cardinal+Persistence+Duration+Recurrence+Symptoms vs All	-0.0210199	0.00765179	-2.74705	0.00601336	5	Impairment	-0.0210199	0.00765179	-2.74705	0.00601336
Cardinal+Duration+Recurrence+Symptoms+Impairment vs All	-0.00323262	0.00336003	-0.962079	0.33601		Persistence	-0.00323262	0.00336003	-0.962079	0.33601
Cardinal+Persistence+Recurrence+Symptoms+Impairment vs All	-0.0367705	0.0146224	-2.51466	0.0119147		Duration	-0.0367705	0.0146224	-2.51466	0.0119147
Cardinal+Impairment+Persistence+Duration+Symptoms vs All	-0.0113343	0.0109635	-1.03382	0.301219		Recurrence	-0.0113343	0.0109635	-1.03382	0.301219
Cardinal+Impairment+Persistence+Duration+Recurrence vs All	0.00766532	0.00667344	1.14863	0.250708		Symptoms	0.00766532	0.00667344	1.14863	0.250708
