# Supplementary material for: Exploring the genetic heterogeneity in major depression across diagnostic criteria
Source: Mol Psychiatry. 2021 Jul 21;26(12):7337–45. doi: 10.1038/s41380-021-01231-w (PMC8872976; doi:10.1038/s41380-021-01231-w)
Supplement: Supplementary file 9 — Supplementary Table 8 [file 41380_2021_1231_MOESM9_ESM.xlsx]

## Sheet: Sheet1
Supplementary table 8: Genetic correlations with three major depression phenotypes
Phenotype	PGC (No UK Biobank or 23andMe)			23andMe			Broad Depression
	rg	Standard Error	P value (rg=0)	rg	Standard Error	P value (rg=0)	rg	Standard Error	P value (rg=0)
Cardinal	0.8065	0.0537	5.9675e-51	0.7621	0.0406	1.3187e-78	0.8153	0.0322	1.939e-141
Cardinal+Impairment	0.8243	0.0593	7.0447e-44	0.7539	0.0495	2.4725e-52	0.8487	0.0406	6.1178e-97
Cardinal+Persistence	0.7804	0.0573	2.9409e-42	0.7839	0.0411	5.583e-81	0.8046	0.0325	1.3949e-135
Cardinal+Duration	0.6661	0.0637	1.2864e-25	0.6518	0.055	2.1807e-32	0.702	0.0465	1.5664e-51
Cardinal+Recurrence	0.8912	0.0573	1.4391e-54	0.8091	0.052	1.1324e-54	0.8607	0.0401	1.1879e-97
Cardinal+Symptoms	0.8109	0.052	6.4666e-55	0.773	0.0394	1.3355e-85	0.8049	0.0329	2.5833e-132
Cardinal+Impairment+Persistence	0.8218	0.0611	2.8955e-41	0.7841	0.0502	5.2619e-55	0.8355	0.0403	1.2261e-95
Cardinal+Impairment+Duration	0.7228	0.0731	4.7883e-23	0.6865	0.0664	4.8709e-25	0.7672	0.0564	3.6873e-42
Cardinal+Impairment+Recurrence	0.8806	0.0607	1.2958e-47	0.83	0.0592	1.2393e-44	0.8995	0.0488	6.5282e-76
Cardinal+Impairment+Symptoms	0.8432	0.0582	1.2696e-47	0.7843	0.048	4.5304e-60	0.8421	0.0387	1.008e-104
Cardinal+Persistence+Duration	0.6508	0.0622	1.299e-25	0.6558	0.0563	2.4427e-31	0.6989	0.0464	2.8532e-51
Cardinal+Persistence+Recurrence	0.8947	0.0595	3.8909e-51	0.8356	0.054	4.5421e-54	0.8612	0.0414	2.6776e-96
Cardinal+Persistence+Symptoms	0.8326	0.0579	6.0147e-47	0.8129	0.0429	4.2297e-80	0.8177	0.0349	1.9935e-121
Cardinal+Duration+Recurrence	0.8509	0.0725	8.6664e-32	0.7147	0.0618	6.2961e-31	0.8053	0.0555	1.0208e-47
Cardinal+Duration+Symptoms	0.7859	0.0803	1.2517e-22	0.703	0.0595	3.332e-32	0.7895	0.0517	1.3249e-52
Cardinal+Recurrence+Symptoms	0.8601	0.0531	5.979e-59	0.7973	0.0487	3.6228e-60	0.8466	0.0392	3.4113e-103
Cardinal+Impairment+Persistence+Duration	0.7155	0.0702	2.1562e-24	0.7016	0.0672	1.6211e-25	0.7583	0.0557	3.0616e-42
Cardinal+Impairment+Persistence+Recurrence	0.8661	0.0601	5.0371e-47	0.8367	0.0593	3.3502e-45	0.8847	0.0489	3.2418e-73
Cardinal+Impairment+Persistence+Symptoms	0.8501	0.0617	3.0033e-43	0.8067	0.0513	6.4937e-56	0.8444	0.0403	1.0892e-97
Cardinal+Persistence+Duration+Recurrence	0.8445	0.0742	5.5479e-30	0.7288	0.0655	8.4351e-29	0.8078	0.0578	2.3122e-44
Cardinal+Persistence+Duration+Symptoms	0.7735	0.0795	2.2581e-22	0.7118	0.061	1.8562e-31	0.7791	0.0519	5.1095e-51
Cardinal+Persistence+Recurrence+Symptoms	0.882	0.0574	2.568e-53	0.8314	0.0531	3.0078e-55	0.8591	0.0403	8.898e-101
Cardinal+Duration+Recurrence+Symptoms	0.8698	0.0805	3.4444e-27	0.7126	0.0634	2.4108e-29	0.8244	0.0548	4.0072e-51
Cardinal+Duration+Recurrence+Impairment	0.868	0.0844	8.8204e-25	0.7647	0.0751	2.3055e-24	0.8743	0.0682	1.1751e-37
Cardinal+Recurrence+Symptoms+Impairment	0.8538	0.0571	1.2318e-50	0.8061	0.055	1.3037e-48	0.8774	0.0469	4.5697e-78
Cardinal+Impairment+Symptoms+Duration	0.7897	0.0803	8.4152e-23	0.7193	0.067	6.9089e-27	0.8248	0.0602	1.103e-42
Cardinal+Impairment+Persistence+Duration+Recurrence	0.8782	0.0896	1.1004e-22	0.8005	0.0818	1.3488e-22	0.886	0.0735	1.8128e-33
Cardinal+Impairment+Persistence+Duration+Symptoms	0.7729	0.0783	5.5569e-23	0.7237	0.0678	1.3787e-26	0.8095	0.0597	6.9615e-42
Cardinal+Persistence+Duration+Recurrence+Symptoms	0.8757	0.0824	2.1189e-26	0.7293	0.0674	2.7944e-27	0.8264	0.0571	2.0087e-47
Cardinal+Persistence+Recurrence+Symptoms+Impairment	0.8536	0.0576	1.2085e-49	0.8229	0.0583	3.116e-45	0.879	0.0481	1.6225e-74
Cardinal+Duration+Recurrence+Symptoms+Impairment	0.8608	0.085	4.3471e-24	0.744	0.0714	2.0248e-25	0.8782	0.065	1.3155e-41
All	0.8666	0.0876	4.4849e-23	0.7644	0.0763	1.2012e-23	0.8809	0.0689	2.2156e-37
