# Supplementary material for: Exploring the genetic heterogeneity in major depression across diagnostic criteria
Source: Mol Psychiatry. 2021 Jul 21;26(12):7337–45. doi: 10.1038/s41380-021-01231-w (PMC8872976; doi:10.1038/s41380-021-01231-w)
Supplement: Supplementary file 10 — Supplementary Table 9 [file 41380_2021_1231_MOESM10_ESM.xlsx]

## Sheet: Sheet1
Supplementary table 9: Enrichment of phenotype - Analysis of the difference in genetic correlations
Genetic Correlation 1	Genetic Correlation 2	Estimate of Difference	Standard Error	Z-score	P-value	Enrichment	Estimate of Difference	Standard Error	Z-score	P-value
PGC & Cardinal	PGC & Cardinal+Impairment	0.0279274	0.0438625	0.636703	0.524319	1	-0.00797518	0.0531578	-0.150028	0.880742
PGC & Cardinal	PGC & Cardinal+Persistence	-0.0298521	0.0264895	-1.12694	0.259766
PGC & Cardinal	PGC & Cardinal+Duration	-0.134644	0.0602097	-2.23625	0.0253354
PGC & Cardinal	PGC & Cardinal+Recurrence	0.0876825	0.0505409	1.73488	0.0827615
PGC & Cardinal	PGC & Cardinal+Symptoms	0.00649731	0.0380257	0.170866	0.864329
PGC & Cardinal	PGC & Cardinal+Impairment+Persistence	0.0127914	0.0457761	0.279434	0.779912	2	0.0252604	0.0627297	0.402687	0.687178
PGC & Cardinal	PGC & Cardinal+Impairment+Duration	-0.0832977	0.0702532	-1.18568	0.235749
PGC & Cardinal	PGC & Cardinal+Impairment+Recurrence	0.0852823	0.0578607	1.47392	0.140502
PGC & Cardinal	PGC & Cardinal+Impairment+Symptoms	0.0518838	0.0487693	1.06386	0.287391
PGC & Cardinal	PGC & Cardinal+Persistence+Duration	-0.146362	0.0599363	-2.44196	0.0146079
PGC & Cardinal	PGC & Cardinal+Persistence+Recurrence	0.0980811	0.0525447	1.86662	0.0619541
PGC & Cardinal	PGC & Cardinal+Persistence+Symptoms	0.0408615	0.0426518	0.958024	0.338051
PGC & Cardinal	PGC & Cardinal+Duration+Recurrence	0.0394601	0.0727287	0.542566	0.587429
PGC & Cardinal	PGC & Cardinal+Duration+Symptoms	-0.00785536	0.0764049	-0.102812	0.918112
PGC & Cardinal	PGC & Cardinal+Recurrence+Symptoms	0.0647704	0.0519584	1.24658	0.212551
PGC & Cardinal	PGC & Cardinal+Impairment+Persistence+Duration	-0.0794186	0.0676542	-1.17389	0.240439	3	0.0334056	0.0737247	0.453113	0.650467
PGC & Cardinal	PGC & Cardinal+Impairment+Persistence+Recurrence	0.0564456	0.0572169	0.98652	0.323878
PGC & Cardinal	PGC & Cardinal+Impairment+Persistence+Symptoms	0.0491912	0.0513323	0.95829	0.337917
PGC & Cardinal	PGC & Cardinal+Persistence+Duration+Recurrence	0.0369111	0.0758143	0.486862	0.626356
PGC & Cardinal	PGC & Cardinal+Persistence+Duration+Symptoms	-0.0329148	0.0757107	-0.434745	0.663748
PGC & Cardinal	PGC & Cardinal+Persistence+Recurrence+Symptoms	0.0841394	0.054004	1.55802	0.119228
PGC & Cardinal	PGC & Cardinal+Duration+Recurrence+Symptoms	0.0704916	0.0820262	0.859379	0.390131
PGC & Cardinal	PGC & Cardinal+Duration+Recurrence+Impairment	0.0691158	0.0850304	0.812836	0.416312
PGC & Cardinal	PGC & Cardinal+Recurrence+Symptoms+Impairment	0.0443217	0.0582382	0.761042	0.446632
PGC & Cardinal	PGC & Cardinal+Impairment+Symptoms+Duration	-0.0172545	0.0772744	-0.223289	0.823311
PGC & Cardinal	PGC & Cardinal+Impairment+Persistence+Duration+Recurrence	0.0685693	0.0907102	0.755916	0.4497	4	0.04104	0.0855831	0.479534	0.631559
PGC & Cardinal	PGC & Cardinal+Impairment+Persistence+Duration+Symptoms	-0.0342951	0.0759938	-0.451288	0.651782
PGC & Cardinal	PGC & Cardinal+Persistence+Duration+Recurrence+Symptoms	0.0626732	0.0833923	0.751547	0.452324
PGC & Cardinal	PGC & Cardinal+Persistence+Recurrence+Symptoms+Impairment	0.0594094	0.0577519	1.0287	0.303621
PGC & Cardinal	PGC & Cardinal+Duration+Recurrence+Symptoms+Impairment	0.0494146	0.0880221	0.561388	0.574533
PGC & Cardinal	PGC & All	0.0572311	0.0910928	0.628272	0.529825	5	0.0572311	0.0910928	0.628272	0.529825
23andMe & Cardinal	23andMe & Cardinal+Impairment	-0.00613526	0.0381844	-0.160674	0.87235	1	0.0118706	0.0495932	0.239359	0.810827
23andMe & Cardinal	23andMe & Cardinal+Persistence	0.0261404	0.0206055	1.26861	0.204579
23andMe & Cardinal	23andMe & Cardinal+Duration	-0.113818	0.0527235	-2.15878	0.0308673
23andMe & Cardinal	23andMe & Cardinal+Recurrence	0.0494716	0.0479446	1.03185	0.302142
23andMe & Cardinal	23andMe & Cardinal+Symptoms	0.0190326	0.030701	0.619934	0.535301
23andMe & Cardinal	23andMe & Cardinal+Impairment+Persistence	0.0286856	0.0391526	0.732662	0.463765	2	0.0187506	0.0550221	0.340782	0.733268
23andMe & Cardinal	23andMe & Cardinal+Impairment+Duration	-0.0736448	0.0630067	-1.16884	0.242468
23andMe & Cardinal	23andMe & Cardinal+Impairment+Recurrence	0.0785458	0.056282	1.39558	0.162842
23andMe & Cardinal	23andMe & Cardinal+Impairment+Symptoms	0.0373135	0.0424268	0.879479	0.379141
23andMe & Cardinal	23andMe & Cardinal+Persistence+Duration	-0.0910079	0.0523453	-1.73861	0.0821038
23andMe & Cardinal	23andMe & Cardinal+Persistence+Recurrence	0.078262	0.0509979	1.53461	0.124879
23andMe & Cardinal	23andMe & Cardinal+Persistence+Symptoms	0.0668503	0.0343341	1.94705	0.0515282
23andMe & Cardinal	23andMe & Cardinal+Duration+Recurrence	-0.0517396	0.0584745	-0.884825	0.376251
23andMe & Cardinal	23andMe & Cardinal+Duration+Symptoms	-0.0482967	0.0561573	-0.860026	0.389775
23andMe & Cardinal	23andMe & Cardinal+Recurrence+Symptoms	0.0327612	0.0489299	0.669554	0.503142
23andMe & Cardinal	23andMe & Cardinal+Impairment+Persistence+Duration	-0.0523379	0.0629977	-0.83079	0.406092	3	0.0113033	0.061305	0.184378	0.853717
23andMe & Cardinal	23andMe & Cardinal+Impairment+Persistence+Recurrence	0.0810492	0.0564514	1.43573	0.151078
23andMe & Cardinal	23andMe & Cardinal+Impairment+Persistence+Symptoms	0.0442064	0.0450943	0.980311	0.326932
23andMe & Cardinal	23andMe & Cardinal+Persistence+Duration+Recurrence	-0.0335157	0.0623644	-0.537417	0.590979
23andMe & Cardinal	23andMe & Cardinal+Persistence+Duration+Symptoms	-0.0398138	0.0563187	-0.706937	0.479605
23andMe & Cardinal	23andMe & Cardinal+Persistence+Recurrence+Symptoms	0.0847142	0.0525693	1.61148	0.107076
23andMe & Cardinal	23andMe & Cardinal+Duration+Recurrence+Symptoms	-0.050599	0.0631134	-0.801716	0.422717
23andMe & Cardinal	23andMe & Cardinal+Duration+Recurrence+Impairment	-0.00315655	0.0715104	-0.0441412	0.964792
23andMe & Cardinal	23andMe & Cardinal+Recurrence+Symptoms+Impairment	0.0435525	0.05615	0.775646	0.437958
23andMe & Cardinal	23andMe & ardinal+Impairment+Symptoms+Duration	-0.0393052	0.0628399	-0.625482	0.531655
23andMe & Cardinal	23andMe & Cardinal+Impairment+Persistence+Duration+Recurrence	0.0289033	0.078068	0.370232	0.711209	4	0.00362382	0.0688306	0.0526483	0.958012
23andMe & Cardinal	23andMe & Cardinal+Impairment+Persistence+Duration+Symptoms	-0.0339217	0.0631179	-0.537434	0.590968
23andMe & Cardinal	23andMe & Cardinal+Persistence+Duration+Recurrence+Symptoms	-0.0273789	0.0663485	-0.412653	0.679861
23andMe & Cardinal	23andMe & Cardinal+Persistence+Recurrence+Symptoms+Impairment	0.0602298	0.0590182	1.02053	0.307478
23andMe & Cardinal	23andMe & Cardinal+Duration+Recurrence+Symptoms+Impairment	-0.0158084	0.0702984	-0.224875	0.822076
23andMe & Cardinal	23andMe & All	0.00992317	0.074853	0.132569	0.894535	5	0.00992317	0.074853	0.132569	0.894535
BroadDepression & Cardinal	BroadDepression & Cardinal+Impairment	0.0354665	0.0330029	1.07465	0.282532	1	-0.0130569	0.0424898	-0.307295	0.758619
BroadDepression & Cardinal	BroadDepression & Cardinal+Persistence	-0.0210469	0.0189222	-1.11229	0.266014
BroadDepression & Cardinal	BroadDepression & Cardinal+Duration	-0.112893	0.046813	-2.41157	0.0158842
BroadDepression & Cardinal	BroadDepression & Cardinal+Recurrence	0.0399107	0.0409707	0.974127	0.329994
BroadDepression & Cardinal	BroadDepression & Cardinal+Symptoms	-0.0194075	0.0277745	-0.698752	0.484707
BroadDepression & Cardinal	BroadDepression & Cardinal+Impairment+Persistence	0.0114793	0.0344152	0.333554	0.738716	2	0.00055887	0.0489653	0.0114136	0.990893
BroadDepression & Cardinal	BroadDepression & Cardinal+Impairment+Duration	-0.0609365	0.0545225	-1.11764	0.263721
BroadDepression & Cardinal	BroadDepression & Cardinal+Impairment+Recurrence	0.0780368	0.0498719	1.56474	0.117643
BroadDepression & Cardinal	BroadDepression & Cardinal+Impairment+Symptoms	0.031081	0.036423	0.853336	0.393473
BroadDepression & Cardinal	BroadDepression & Cardinal+Persistence+Duration	-0.120864	0.0460382	-2.62531	0.00865701
BroadDepression & Cardinal	BroadDepression & Cardinal+Persistence+Recurrence	0.04044	0.0431222	0.937799	0.348348
BroadDepression & Cardinal	BroadDepression & Cardinal+Persistence+Symptoms	-0.00581153	0.031561	-0.184136	0.853907
BroadDepression & Cardinal	BroadDepression & Cardinal+Duration+Recurrence	-0.012887	0.0572714	-0.225017	0.821966
BroadDepression & Cardinal	BroadDepression & Cardinal+Duration+Symptoms	-0.028531	0.0524898	-0.543554	0.586749
BroadDepression & Cardinal	BroadDepression & Cardinal+Recurrence+Symptoms	0.024529	0.0410812	0.597085	0.550451
BroadDepression & Cardinal	BroadDepression & Cardinal+Impairment+Persistence+Duration	-0.0683631	0.0539636	-1.26684	0.205213	3	0.0160389	0.0559991	0.286413	0.774562
BroadDepression & Cardinal	BroadDepression & Cardinal+Impairment+Persistence+Recurrence	0.0588466	0.0502711	1.17059	0.241765
BroadDepression & Cardinal	BroadDepression & Cardinal+Impairment+Persistence+Symptoms	0.0216429	0.038829	0.55739	0.577261
BroadDepression & Cardinal	BroadDepression & Cardinal+Persistence+Duration+Recurrence	-0.0177391	0.0592585	-0.299351	0.764672
BroadDepression & Cardinal	BroadDepression & Cardinal+Persistence+Duration+Symptoms	-0.0456374	0.0524941	-0.869381	0.384639
BroadDepression & Cardinal	BroadDepression & Cardinal+Persistence+Recurrence+Symptoms	0.0458381	0.0432297	1.06034	0.288991
BroadDepression & Cardinal	BroadDepression & Cardinal+Duration+Recurrence+Symptoms	-5.02259e-05	0.0553945	-0.000906694	0.999277
BroadDepression & Cardinal	BroadDepression & Cardinal+Duration+Recurrence+Impairment	0.0625459	0.0666269	0.938748	0.34786
BroadDepression & Cardinal	BroadDepression & Cardinal+Recurrence+Symptoms+Impairment	0.0669619	0.0482901	1.38666	0.165545
BroadDepression & Cardinal	BroadDepression & ardinal+Impairment+Symptoms+Duration	0.00662971	0.0591682	0.112049	0.910785
BroadDepression & Cardinal	BroadDepression & Cardinal+Impairment+Persistence+Duration+Recurrence	0.0586192	0.0718974	0.815318	0.414891	4	0.0355972	0.0626443	0.568244	0.569869
BroadDepression & Cardinal	BroadDepression & Cardinal+Impairment+Persistence+Duration+Symptoms	-0.0132914	0.058682	-0.226498	0.820814
BroadDepression & Cardinal	BroadDepression & Cardinal+Persistence+Duration+Recurrence+Symptoms	0.00221555	0.0578981	0.0382663	0.969475
BroadDepression & Cardinal	BroadDepression & Cardinal+Persistence+Recurrence+Symptoms+Impairment	0.0681482	0.0500001	1.36296	0.172894
BroadDepression & Cardinal	BroadDepression & Cardinal+Duration+Recurrence+Symptoms+Impairment	0.0629115	0.0639391	0.983927	0.325151
BroadDepression & Cardinal	BroadDepression & All	0.0557758	0.0680559	0.819559	0.412468	5	0.0557758	0.0680559	0.819559	0.412468
