# Supplementary material for: Exploring the genetic heterogeneity in major depression across diagnostic criteria
Source: Mol Psychiatry. 2021 Jul 21;26(12):7337–45. doi: 10.1038/s41380-021-01231-w (PMC8872976; doi:10.1038/s41380-021-01231-w)
Supplement: Supplementary file 11 — Supplementary Table 10 [file 41380_2021_1231_MOESM11_ESM.xlsx]

## Sheet: Sheet1
Supplementary table 10: Impact of the diagnostic component - Analysis of the difference in genetic correlations
Genetic Correlation 1	Genetic Correlation 2	Estimate of Difference	Standard Error	Z-score	P-value	Enrichment	Component Added	Estimate of Difference	Standard Error	Z-score	P-value
PGC & Cardinal	PGC & Cardinal+Impairment	0.0279274	0.0438625	0.636703	0.524319	1	Impairment	0.0279274	0.0438625	0.636703	0.524319
PGC & Cardinal	PGC & Cardinal+Persistence	-0.0298521	0.0264895	-1.12694	0.259766		Persistence	-0.0298521	0.0264895	-1.12694	0.259766
PGC & Cardinal	PGC & Cardinal+Duration	-0.134644	0.0602097	-2.23625	0.0253354		Duration	-0.134644	0.0602097	-2.23625	0.0253354
PGC & Cardinal	PGC & Cardinal+Recurrence	0.0876825	0.0505409	1.73488	0.0827615		Recurrence	0.0876825	0.0505409	1.73488	0.0827615
PGC & Cardinal	PGC & Cardinal+Symptoms	0.00649731	0.0380257	0.170866	0.864329		Symptoms	0.00649731	0.0380257	0.170866	0.864329
PGC & Cardinal+Persistence	PGC & Cardinal+Impairment+Persistence	0.0426436	0.0405936	1.0505	0.293489	2	Impairment	0.0342181	0.0394292	0.867838	0.385483
PGC & Cardinal+Duration	PGC & Cardinal+Impairment+Duration	0.0513463	0.0421395	1.21848	0.22304
PGC & Cardinal+Recurrence	PGC & Cardinal+Impairment+Recurrence	-0.00240016	0.0383534	-0.0625801	0.950101
PGC & Cardinal+Symptoms	PGC & Cardinal+Impairment+Symptoms	0.0453865	0.0331956	1.36725	0.171548
PGC & Cardinal+Impairment	PGC & Cardinal+Impairment+Persistence	-0.015136	0.0185858	-0.814384	0.415425		Persistence	0.00283968	0.0197159	0.14403	0.885477
PGC & Cardinal+Duration	PGC & Cardinal+Persistence+Duration	-0.0117178	0.0181944	-0.64403	0.519556
PGC & Cardinal+Recurrence	PGC & Cardinal+Persistence+Recurrence	0.0103986	0.0214115	0.485655	0.627212
PGC & Cardinal+Symptoms	PGC & Cardinal+Persistence+Symptoms	0.0343642	0.01991	1.72598	0.0843513
PGC & Cardinal+Impairment	PGC & Cardinal+Impairment+Duration	-0.111225	0.0613164	-1.81395	0.0696852		Duration	-0.0771032	0.0629177	-1.22546	0.220402
PGC & Cardinal+Persistence	PGC & Cardinal+Persistence+Duration	-0.11651	0.0563443	-2.06781	0.0386575
PGC & Cardinal+Recurrence	PGC & Cardinal+Duration+Recurrence	-0.0482224	0.0666684	-0.723317	0.469485
PGC & Cardinal+Symptoms	PGC & Cardinal+Duration+Symptoms	-0.0143527	0.0646994	-0.221836	0.824441
PGC & Cardinal+Impairment	PGC & Cardinal+Impairment+Recurrence	0.057355	0.0565217	1.01474	0.310229		Recurrence	0.100068	0.0529013	1.89159	0.0585453
PGC & Cardinal+Persistence	PGC & Cardinal+Persistence+Recurrence	0.127933	0.0524371	2.43975	0.0146976
PGC & Cardinal+Duration	PGC & Cardinal+Duration+Recurrence	0.174104	0.0534976	3.25443	0.00113621
PGC & Cardinal+Symptoms	PGC & Cardinal+Recurrence+Symptoms	0.0582731	0.0429722	1.35606	0.175079
PGC & Cardinal+Impairment	PGC & Cardinal+Impairment+Symptoms	0.0239564	0.0309599	0.77379	0.439055		Symptoms	0.036618	0.0368647	0.993306	0.320561
PGC & Cardinal+Persistence	PGC & Cardinal+Persistence+Symptoms	0.0707136	0.0386651	1.82887	0.0674186
PGC & Cardinal+Duration	PGC & Cardinal+Duration+Symptoms	0.126789	0.0412828	3.07122	0.00213186
PGC & Cardinal+Recurrence	PGC & Cardinal+Recurrence+Symptoms	-0.0229121	0.0308609	-0.742431	0.457826
PGC & Cardinal+Persistence+Duration	PGC & Cardinal+Impairment+Persistence+Duration	0.0669432	0.039499	1.6948	0.0901125	3	Impairment	0.000102583	0.0411727	0.00249154	0.998012
PGC & Cardinal+Persistence+Recurrence	PGC & Cardinal+Impairment+Persistence+Recurrence	-0.0416355	0.0357584	-1.16436	0.24428
PGC & ardinal+Persistence+Symptoms	PGC & Cardinal+Impairment+Persistence+Symptoms	0.00832975	0.0332984	0.250155	0.802468
PGC & Cardinal+Duration+Recurrence	PGC & Cardinal+Duration+Recurrence+Impairment	0.0296557	0.0513268	0.577781	0.563412
PGC & Cardinal+Duration+Symptoms	PGC & Cardinal+Impairment+Symptoms+Duration	-0.00939916	0.0415101	-0.226431	0.820867
PGC & Cardinal+Recurrence+Symptoms	PGC & Cardinal+Recurrence+Symptoms+Impairment	-0.0204487	0.0296841	-0.688878	0.4909
PGC & Cardinal+Impairment+Duration	PGC & Cardinal+Impairment+Persistence+Duration	0.00387909	0.0169633	0.228675	0.819121		Persistence	-0.00521947	0.0188477	-0.276929	0.781834
PGC & Cardinal+Impairment+Recurrence	PGC & Cardinal+Impairment+Persistence+Recurrence	-0.0288367	0.0179826	-1.60359	0.108805
PGC & Cardinal+Impairment+Symptoms	PGC & Cardinal+Impairment+Persistence+Symptoms	-0.00269258	0.0155858	-0.172759	0.862841
PGC & Cardinal+Duration+Recurrence	PGC & Cardinal+Persistence+Duration+Recurrence	-0.00254901	0.0223977	-0.113807	0.909391
PGC & Cardinal+Duration+Symptoms	PGC & Cardinal+Persistence+Duration+Symptoms	-0.0250595	0.0193016	-1.29831	0.19418
PGC & Cardinal+Recurrence+Symptoms	PGC & Cardinal+Persistence+Recurrence+Symptoms	0.019369	0.0176485	1.09749	0.272429
PGC & Cardinal+Impairment+Persistence	PGC & Cardinal+Impairment+Persistence+Duration	-0.09221	0.0593185	-1.55449	0.120068		Duration	-0.0535794	0.0646785	-0.828396	0.407446
PGC & Cardinal+Impairment+Recurrence	PGC & Cardinal+Duration+Recurrence+Impairment	-0.0161666	0.0685483	-0.235842	0.813555
PGC & Cardinal+Impairment+Symptoms	PGC & Cardinal+Impairment+Symptoms+Duration	-0.0691383	0.0636204	-1.08673	0.277155
PGC & Cardinal+Persistence+Recurrence	PGC & Cardinal+Persistence+Duration+Recurrence	-0.06117	0.0657163	-0.930819	0.351947
PGC & Cardinal+Persistence+Symptoms	PGC & Cardinal+Persistence+Duration+Symptoms	-0.0737763	0.063068	-1.16979	0.242085
PGC & Cardinal+Recurrence+Symptoms	PGC & Cardinal+Duration+Recurrence+Symptoms	0.00572118	0.0658012	0.0869464	0.930714
PGC & Cardinal+Impairment+Persistence	PGC & Cardinal+Impairment+Persistence+Recurrence	0.0436542	0.0553437	0.788783	0.430239		Recurrence	0.0723837	0.0564053	1.28328	0.199394
PGC & Cardinal+Impairment+Duration	PGC & Cardinal+Duration+Recurrence+Impairment	0.152413	0.0623218	2.44559	0.0144616
PGC & Cardinal+Impairment+Symptoms	PGC & Cardinal+Recurrence+Symptoms+Impairment	-0.00756213	0.0481705	-0.156987	0.875255
PGC & Cardinal+Persistence+Duration	PGC & Cardinal+Persistence+Duration+Recurrence	0.183273	0.0563653	3.25152	0.0011479
PGC & Cardinal+Persistence+Symptoms	PGC & Cardinal+Persistence+Recurrence+Symptoms	0.0432779	0.0467257	0.926212	0.354336
PGC & Cardinal+Duration+Symptoms	PGC & Cardinal+Duration+Recurrence+Symptoms	0.0783469	0.0600021	1.30574	0.191642
PGC & Cardinal+Impairment+Persistence	PGC & Cardinal+Impairment+Persistence+Symptoms	0.0363998	0.0298863	1.21794	0.223246		Symptoms	0.0143934	0.0366566	0.392656	0.694573
PGC & Cardinal+Impairment+Duration	PGC & Cardinal+Impairment+Symptoms+Duration	0.0660432	0.0356233	1.85393	0.0637493
PGC & Cardinal+Impairment+Recurrence	PGC & Cardinal+Recurrence+Symptoms+Impairment	-0.0409606	0.0225473	-1.81665	0.0692706
PGC & Cardinal+Persistence+Duration	PGC & Cardinal+Persistence+Duration+Symptoms	0.113447	0.0404232	2.80648	0.00500862
PGC & Cardinal+Persistence+Recurrence	PGC & Cardinal+Persistence+Recurrence+Symptoms	-0.0139417	0.0315179	-0.442343	0.658241
PGC & Cardinal+Duration+Recurrence	PGC & Cardinal+Duration+Recurrence+Symptoms	0.0310315	0.0381202	0.814043	0.41562
PGC & Cardinal+Persistence+Duration+Recurrence	PGC & Cardinal+Impairment+Persistence+Duration+Recurrence	0.0316582	0.0546028	0.579791	0.562056	4	Impairment	-0.0112182	0.0477517	-0.234928	0.814265
PGC & Cardinal+Persistence+Duration+Symptoms	PGC & Cardinal+Impairment+Persistence+Duration+Symptoms	-0.00138026	0.0417324	-0.033074	0.973616
PGC & Cardinal+Persistence+Recurrence+Symptoms	PGC & Cardinal+Persistence+Recurrence+Symptoms+Impairment	-0.02473	0.0300702	-0.822409	0.410844
PGC & Cardinal+Duration+Recurrence+Symptoms	PGC & Cardinal+Duration+Recurrence+Symptoms+Impairment	-0.021077	0.0440247	-0.478754	0.632114
PGC & Cardinal+Duration+Recurrence+Symptoms	PGC & Cardinal+Persistence+Duration+Recurrence+Symptoms	-0.00781835	0.0223623	-0.349623	0.726622		Persistence	0.000320415	0.0211741	0.0151324	0.987927
PGC & Cardinal+Duration+Recurrence+Impairment	PGC & Cardinal+Impairment+Persistence+Duration+Recurrence	-0.000546499	0.022745	-0.0240272	0.980831
PGC & Cardinal+Recurrence+Symptoms+Impairment	PGC & Cardinal+Persistence+Recurrence+Symptoms+Impairment	0.0150877	0.0144136	1.04677	0.295204
PGC & Cardinal+Impairment+Symptoms+Duration	PGC & Cardinal+Impairment+Persistence+Duration+Symptoms	-0.0170406	0.0180765	-0.942694	0.345838
PGC & Cardinal+Impairment+Persistence+Recurrence	PGC & Cardinal+Impairment+Persistence+Duration+Recurrence	0.0121237	0.0739839	0.163869	0.869834		Duration	-0.026068	0.0675361	-0.385986	0.699507
PGC & Cardinal+Impairment+Persistence+Symptoms	PGC & Cardinal+Impairment+Persistence+Duration+Symptoms	-0.0834863	0.0619228	-1.34823	0.177583
PGC & Cardinal+Persistence+Recurrence+Symptoms	PGC & Cardinal+Persistence+Duration+Recurrence+Symptoms	-0.0214662	0.0640886	-0.334945	0.737666
PGC & Cardinal+Recurrence+Symptoms+Impairment	PGC & Cardinal+Duration+Recurrence+Symptoms+Impairment	0.00509289	0.0673159	0.0756566	0.939692
PGC & Cardinal+Impairment+Persistence+Duration	PGC & Cardinal+Impairment+Persistence+Duration+Recurrence	0.147988	0.0683154	2.16624	0.0302925		Recurrence	0.0691631	0.0639156	1.0821	0.279208
PGC & Cardinal+Impairment+Persistence+Symptoms	PGC & Cardinal+Persistence+Recurrence+Symptoms+Impairment	0.0102182	0.0501113	0.20391	0.838424
PGC & Cardinal+Persistence+Duration+Symptoms	PGC & Cardinal+Persistence+Duration+Recurrence+Symptoms	0.0955881	0.0607986	1.57221	0.115902
PGC & Cardinal+Impairment+Symptoms+Duration	PGC & Cardinal+Duration+Recurrence+Symptoms+Impairment	0.0666691	0.0664292	1.00361	0.315566
PGC & Cardinal+Impairment+Persistence+Duration	PGC & Cardinal+Impairment+Persistence+Duration+Symptoms	0.0451235	0.0345464	1.30617	0.191494		Symptoms	0.0094787	0.0346217	0.273779	0.784254
PGC & Cardinal+Impairment+Persistence+Recurrence	PGC & Cardinal+Persistence+Recurrence+Symptoms+Impairment	0.00296378	0.0234435	0.126422	0.899398
PGC & Cardinal+Persistence+Duration+Recurrence	PGC & Cardinal+Persistence+Duration+Recurrence+Symptoms	0.0257621	0.0376138	0.684911	0.4934
PGC & Cardinal+Duration+Recurrence+Impairment	PGC & Cardinal+Duration+Recurrence+Symptoms+Impairment	-0.0197012	0.0314388	-0.626652	0.530887
PGC & Cardinal+Persistence+Duration+Recurrence+Symptoms	PGC & All	-0.00544213	0.0459146	-0.118527	0.90565	5	Impairment	-0.00544213	0.0459146	-0.118527	0.90565
PGC & Cardinal+Duration+Recurrence+Symptoms+Impairment	PGC & All	0.00781652	0.0200686	0.38949	0.696914		Persistence	0.00781652	0.0200686	0.38949	0.696914
PGC & Cardinal+Persistence+Recurrence+Symptoms+Impairment	PGC & All	-0.00217831	0.0698651	-0.0311788	0.975127		Duration	-0.00217831	0.0698651	-0.0311788	0.975127
PGC & Cardinal+Impairment+Persistence+Duration+Symptoms	PGC & All	0.0915262	0.0677414	1.35111	0.17666		Recurrence	0.0915262	0.0677414	1.35111	0.17666
PGC & Cardinal+Impairment+Persistence+Duration+Recurrence	PGC & All	-0.0113382	0.0325423	-0.348413	0.72753		Symptoms	-0.0113382	0.0325423	-0.348413	0.72753
23andMe & Cardinal	23andMe & Cardinal+Impairment	-0.00613526	0.0381844	-0.160674	0.87235	1	Impairment	-0.00613526	0.0381844	-0.160674	0.87235
23andMe & Cardinal	23andMe & Cardinal+Persistence	0.0261404	0.0206055	1.26861	0.204579		Persistence	0.0261404	0.0206055	1.26861	0.204579
23andMe & Cardinal	23andMe & Cardinal+Duration	-0.113818	0.0527235	-2.15878	0.0308673		Duration	-0.113818	0.0527235	-2.15878	0.0308673
23andMe & Cardinal	23andMe & Cardinal+Recurrence	0.0494716	0.0479446	1.03185	0.302142		Recurrence	0.0494716	0.0479446	1.03185	0.302142
23andMe & Cardinal	23andMe & Cardinal+Symptoms	0.0190326	0.030701	0.619934	0.535301		Symptoms	0.0190326	0.030701	0.619934	0.535301
23andMe & Cardinal+Persistence	23andMe & Cardinal+Impairment+Persistence	0.00254527	0.0355188	0.0716596	0.942873	2	Impairment	0.0213773	0.0360532	0.592939	0.553222
23andMe & Cardinal+Duration	23andMe & Cardinal+Impairment+Duration	0.0401736	0.0405312	0.991178	0.321598
23andMe & Cardinal+Recurrence	23andMe & Cardinal+Impairment+Recurrence	0.0290741	0.0339723	0.85582	0.392097
23andMe & Cardinal+Symptoms	23andMe & Cardinal+Impairment+Symptoms	0.0182809	0.0311874	0.586163	0.557766
23andMe & Cardinal+Impairment	23andMe & Cardinal+Impairment+Persistence	0.0348209	0.016178	2.15236	0.0313691		Persistence	0.0338197	0.016546	2.04398	0.040956
23andMe & Cardinal+Duration	23andMe & Cardinal+Persistence+Duration	0.0228104	0.0160523	1.42101	0.155314
23andMe & Cardinal+Recurrence	23andMe & Cardinal+Persistence+Recurrence	0.0287904	0.017712	1.62548	0.104061
23andMe & Cardinal+Symptoms	23andMe & Cardinal+Persistence+Symptoms	0.0478177	0.0159633	2.99547	0.00274019
23andMe & Cardinal+Impairment	23andMe & Cardinal+Impairment+Duration	-0.0675095	0.0575965	-1.17211	0.241152		Duration	-0.0894262	0.054421	-1.64323	0.100335
23andMe & Cardinal+Persistence	23andMe & Cardinal+Persistence+Duration	-0.117148	0.0524839	-2.23208	0.0256095
23andMe & Cardinal+Recurrence	23andMe & Cardinal+Duration+Recurrence	-0.101211	0.0531289	-1.90502	0.0567781
23andMe & Cardinal+Symptoms	23andMe & Cardinal+Duration+Symptoms	-0.0673293	0.0538059	-1.25134	0.210812
23andMe & Cardinal+Impairment	23andMe & Cardinal+Impairment+Recurrence	0.084681	0.0528557	1.60212	0.109129		Recurrence	0.0465103	0.0496756	0.936279	0.349129
23andMe & Cardinal+Persistence	23andMe & Cardinal+Persistence+Recurrence	0.0521216	0.0498713	1.04512	0.295967
23andMe & Cardinal+Duration	23andMe & Cardinal+Duration+Recurrence	0.0620787	0.0492684	1.26001	0.207666
23andMe & Cardinal+Symptoms	23andMe & Cardinal+Recurrence+Symptoms	0.0137286	0.0383127	0.35833	0.720097
23andMe & Cardinal+Impairment	23andMe & Cardinal+Impairment+Symptoms	0.0434487	0.0272928	1.59195	0.111396		Symptoms	0.0294666	0.0312094	0.944157	0.345089
23andMe & Cardinal+Persistence	23andMe & Cardinal+Persistence+Symptoms	0.04071	0.031155	1.30669	0.191318
23andMe & Cardinal+Duration	23andMe & Cardinal+Duration+Symptoms	0.0655216	0.0354443	1.84858	0.0645183
23andMe & Cardinal+Recurrence	23andMe & Cardinal+Recurrence+Symptoms	-0.0167104	0.0279634	-0.597583	0.550118
23andMe & Cardinal+Persistence+Duration	23andMe & Cardinal+Impairment+Persistence+Duration	0.03867	0.0374163	1.03351	0.301366	3	Impairment	0.0100426	0.0356615	0.281609	0.778244
23andMe & Cardinal+Persistence+Recurrence	23andMe & Cardinal+Impairment+Persistence+Recurrence	0.00278722	0.0328452	0.0848594	0.932373
23andMe & ardinal+Persistence+Symptoms	23andMe & Cardinal+Impairment+Persistence+Symptoms	-0.0226439	0.0303005	-0.747311	0.454876
23andMe & Cardinal+Duration+Recurrence	23andMe & Cardinal+Duration+Recurrence+Impairment	0.0485831	0.0420383	1.15569	0.24781
23andMe & Cardinal+Duration+Symptoms	23andMe & Cardinal+Impairment+Symptoms+Duration	0.00899151	0.0346903	0.259194	0.795486
23andMe & Cardinal+Recurrence+Symptoms	23andMe & Cardinal+Recurrence+Symptoms+Impairment	0.0107913	0.0281727	0.383041	0.701689
23andMe & Cardinal+Impairment+Duration	23andMe & Cardinal+Impairment+Persistence+Duration	0.0213069	0.0147066	1.4488	0.147395		Persistence	0.0178128	0.0160373	1.11071	0.266692
23andMe & Cardinal+Impairment+Recurrence	23andMe & Cardinal+Impairment+Persistence+Recurrence	0.00250347	0.0164773	0.151935	0.879238
23andMe & Cardinal+Impairment+Symptoms	23andMe & Cardinal+Impairment+Persistence+Symptoms	0.00689297	0.0137448	0.501497	0.616021
23andMe & Cardinal+Duration+Recurrence	23andMe & Cardinal+Persistence+Duration+Recurrence	0.0182239	0.0187776	0.970517	0.331789
23andMe & Cardinal+Duration+Symptoms	23andMe & Cardinal+Persistence+Duration+Symptoms	0.00848296	0.0147505	0.575096	0.565226
23andMe & Cardinal+Recurrence+Symptoms	23andMe & Cardinal+Persistence+Recurrence+Symptoms	0.051953	0.0156299	3.32394	0.000887538
23andMe & Cardinal+Impairment+Persistence	23andMe & Cardinal+Impairment+Persistence+Duration	-0.0810235	0.0593988	-1.36406	0.172548		Duration	-0.0909243	0.0565878	-1.60678	0.108102
23andMe & Cardinal+Impairment+Recurrence	23andMe & Cardinal+Duration+Recurrence+Impairment	-0.0817023	0.0623725	-1.30991	0.190227
23andMe & Cardinal+Impairment+Symptoms	23andMe & Cardinal+Impairment+Symptoms+Duration	-0.0766187	0.054647	-1.40207	0.160895
23andMe & Cardinal+Persistence+Recurrence	23andMe & Cardinal+Persistence+Duration+Recurrence	-0.111778	0.0545292	-2.04987	0.0403771
23andMe & Cardinal+Persistence+Symptoms	23andMe & Cardinal+Persistence+Duration+Symptoms	-0.106664	0.0526971	-2.0241	0.04296
23andMe & Cardinal+Recurrence+Symptoms	23andMe & Cardinal+Duration+Recurrence+Symptoms	-0.0833602	0.0527911	-1.57906	0.114323
23andMe & Cardinal+Impairment+Persistence	23andMe & Cardinal+Impairment+Persistence+Recurrence	0.0523636	0.0518134	1.01062	0.312199		Recurrence	0.0294973	0.0488495	0.60384	0.54595
23andMe & Cardinal+Impairment+Duration	23andMe & Cardinal+Duration+Recurrence+Impairment	0.0704882	0.0533782	1.32054	0.186654
23andMe & Cardinal+Impairment+Symptoms	23andMe & Cardinal+Recurrence+Symptoms+Impairment	0.00623904	0.0429533	0.145252	0.884512
23andMe & Cardinal+Persistence+Duration	23andMe & Cardinal+Persistence+Duration+Recurrence	0.0574922	0.0503156	1.14263	0.253191
23andMe & Cardinal+Persistence+Symptoms	23andMe & Cardinal+Persistence+Recurrence+Symptoms	0.0178639	0.0414551	0.43092	0.666526
23andMe & Cardinal+Duration+Symptoms	23andMe & Cardinal+Duration+Recurrence+Symptoms	-0.00230229	0.0466913	-0.0493087	0.960673
23andMe & Cardinal+Impairment+Persistence	23andMe & Cardinal+Impairment+Persistence+Symptoms	0.0155208	0.0267249	0.580762	0.561401		Symptoms	0.00761102	0.0296101	0.257041	0.797147
23andMe & Cardinal+Impairment+Duration	23andMe & Cardinal+Impairment+Symptoms+Duration	0.0343395	0.0302659	1.1346	0.256545
23andMe & Cardinal+Impairment+Recurrence	23andMe & Cardinal+Recurrence+Symptoms+Impairment	-0.0349933	0.0249458	-1.40277	0.160684
23andMe & Cardinal+Persistence+Duration	23andMe & Cardinal+Persistence+Duration+Symptoms	0.0511941	0.0342049	1.49669	0.134474
23andMe & Cardinal+Persistence+Recurrence	23andMe & Cardinal+Persistence+Recurrence+Symptoms	0.00645218	0.0282559	0.228348	0.819376
23andMe & Cardinal+Duration+Recurrence	23andMe & Cardinal+Duration+Recurrence+Symptoms	0.00114062	0.0291977	0.0390654	0.968838
23andMe & Cardinal+Persistence+Duration+Recurrence	23andMe & Cardinal+Impairment+Persistence+Duration+Recurrence	0.062419	0.042561	1.46658	0.142491	4	Impairment	0.0110718	0.0362808	0.305169	0.760237
23andMe & Cardinal+Persistence+Duration+Symptoms	23andMe & Cardinal+Impairment+Persistence+Duration+Symptoms	0.00589203	0.033863	0.173996	0.861869
23andMe & Cardinal+Persistence+Recurrence+Symptoms	23andMe & Cardinal+Persistence+Recurrence+Symptoms+Impairment	-0.0244844	0.0281548	-0.869635	0.3845
23andMe & Cardinal+Duration+Recurrence+Symptoms	23andMe & Cardinal+Duration+Recurrence+Symptoms+Impairment	0.0347907	0.0335869	1.03584	0.300277
23andMe & Cardinal+Duration+Recurrence+Symptoms	23andMe & Cardinal+Persistence+Duration+Recurrence+Symptoms	0.0232202	0.0162439	1.42947	0.152869		Persistence	0.0166018	0.0171597	0.967489	0.3333
23andMe & Cardinal+Duration+Recurrence+Impairment	23andMe & Cardinal+Impairment+Persistence+Duration+Recurrence	0.0320599	0.0206385	1.5534	0.120328
23andMe & Cardinal+Recurrence+Symptoms+Impairment	23andMe & Cardinal+Persistence+Recurrence+Symptoms+Impairment	0.0166773	0.0147469	1.1309	0.258097
23andMe & Cardinal+Impairment+Symptoms+Duration	23andMe & Cardinal+Impairment+Persistence+Duration+Symptoms	0.00538348	0.0134819	0.399311	0.689664
23andMe & Cardinal+Impairment+Persistence+Recurrence	23andMe & Cardinal+Impairment+Persistence+Duration+Recurrence	-0.0521459	0.0675412	-0.772061	0.440078		Duration	-0.0784041	0.0592514	-1.32324	0.185754
23andMe & Cardinal+Impairment+Persistence+Symptoms	23andMe & Cardinal+Impairment+Persistence+Duration+Symptoms	-0.0781282	0.0555464	-1.40654	0.159564
23andMe & Cardinal+Persistence+Recurrence+Symptoms	23andMe & Cardinal+Persistence+Duration+Recurrence+Symptoms	-0.112093	0.0533474	-2.10119	0.0356242
23andMe & Cardinal+Recurrence+Symptoms+Impairment	23andMe & Cardinal+Duration+Recurrence+Symptoms+Impairment	-0.0593609	0.0563744	-1.05298	0.292352
23andMe & Cardinal+Impairment+Persistence+Duration	23andMe & Cardinal+Impairment+Persistence+Duration+Recurrence	0.0812412	0.0586282	1.3857	0.165838		Recurrence	0.028462	0.0513173	0.554627	0.57915
23andMe & Cardinal+Impairment+Persistence+Symptoms	23andMe & Cardinal+Persistence+Recurrence+Symptoms+Impairment	0.0160233	0.0443881	0.360982	0.718113
23andMe & Cardinal+Persistence+Duration+Symptoms	23andMe & Cardinal+Persistence+Duration+Recurrence+Symptoms	0.0124349	0.0477188	0.260587	0.794411
23andMe & Cardinal+Impairment+Symptoms+Duration	23andMe & Cardinal+Duration+Recurrence+Symptoms+Impairment	0.0234969	0.0497812	0.472002	0.636925
23andMe & Cardinal+Impairment+Persistence+Duration	23andMe & Cardinal+Impairment+Persistence+Duration+Symptoms	0.0184161	0.0292245	0.630161	0.528589		Symptoms	-0.00477673	0.027441	-0.174073	0.861808
23andMe & Cardinal+Impairment+Persistence+Recurrence	23andMe & Cardinal+Persistence+Recurrence+Symptoms+Impairment	-0.0208195	0.0239468	-0.869405	0.384626
23andMe & Cardinal+Persistence+Duration+Recurrence	23andMe & Cardinal+Persistence+Duration+Recurrence+Symptoms	0.00613683	0.0290819	0.211019	0.832873
23andMe & Cardinal+Duration+Recurrence+Impairment	23andMe & Cardinal+Duration+Recurrence+Symptoms+Impairment	-0.0126518	0.0255287	-0.495592	0.620182
23andMe & Cardinal+Persistence+Duration+Recurrence+Symptoms	23andMe & All	0.037302	0.0336605	1.10818	0.267782	5	Impairment	0.037302	0.0336605	1.10818	0.267782
23andMe & Cardinal+Duration+Recurrence+Symptoms+Impairment	23andMe & All	0.0257315	0.0163196	1.57673	0.114859		Persistence	0.0257315	0.0163196	1.57673	0.114859
23andMe & Cardinal+Persistence+Recurrence+Symptoms+Impairment	23andMe & All	-0.0503066	0.0594027	-0.846874	0.397065		Duration	-0.0503066	0.0594027	-0.846874	0.397065
23andMe & Cardinal+Impairment+Persistence+Duration+Symptoms	23andMe & All	0.0438449	0.0524622	0.835743	0.403299		Recurrence	0.0438449	0.0524622	0.835743	0.403299
23andMe & Cardinal+Impairment+Persistence+Duration+Recurrence	23andMe & All	-0.0189801	0.0271701	-0.698566	0.484823		Symptoms	-0.0189801	0.0271701	-0.698566	0.484823
BroadDepression & Cardinal	BroadDepression & Cardinal+Impairment	0.0354665	0.0330029	1.07465	0.282532	1	Impairment	0.0354665	0.0330029	1.07465	0.282532
BroadDepression & Cardinal	BroadDepression & Cardinal+Persistence	-0.0210469	0.0189222	-1.11229	0.266014		Persistence	-0.0210469	0.0189222	-1.11229	0.266014
BroadDepression & Cardinal	BroadDepression & Cardinal+Duration	-0.112893	0.046813	-2.41157	0.0158842		Duration	-0.112893	0.046813	-2.41157	0.0158842
BroadDepression & Cardinal	BroadDepression & Cardinal+Recurrence	0.0399107	0.0409707	0.974127	0.329994		Recurrence	0.0399107	0.0409707	0.974127	0.329994
BroadDepression & Cardinal	BroadDepression & Cardinal+Symptoms	-0.0194075	0.0277745	-0.698752	0.484707		Symptoms	-0.0194075	0.0277745	-0.698752	0.484707
BroadDepression & Cardinal+Persistence	BroadDepression & Cardinal+Impairment+Persistence	0.0325263	0.0325097	1.00051	0.317064	2	Impairment	0.0439502	0.0332994	1.31985	0.186885
BroadDepression & Cardinal+Duration	BroadDepression & Cardinal+Impairment+Duration	0.0519561	0.0357041	1.45519	0.145618
BroadDepression & Cardinal+Recurrence	BroadDepression & Cardinal+Impairment+Recurrence	0.0381261	0.0337504	1.12965	0.258624
BroadDepression & Cardinal+Symptoms	BroadDepression & Cardinal+Impairment+Symptoms	0.0504885	0.0260404	1.93885	0.0525198
BroadDepression & Cardinal+Impairment	BroadDepression & Cardinal+Impairment+Persistence	-0.0239872	0.0139426	-1.72042	0.0853565		Persistence	-0.00522227	0.0150179	-0.347737	0.728038
BroadDepression & Cardinal+Duration	BroadDepression & Cardinal+Persistence+Duration	-0.00797192	0.0146506	-0.544137	0.586347
BroadDepression & Cardinal+Recurrence	BroadDepression & Cardinal+Persistence+Recurrence	0.000529274	0.0163617	0.0323483	0.974194
BroadDepression & Cardinal+Symptoms	BroadDepression & Cardinal+Persistence+Symptoms	0.0135959	0.0146355	0.928971	0.352904
BroadDepression & Cardinal+Impairment	BroadDepression & Cardinal+Impairment+Duration	-0.096403	0.0504896	-1.90936	0.0562152		Duration	-0.0632478	0.0473267	-1.33641	0.181416
BroadDepression & Cardinal+Persistence	BroadDepression & Cardinal+Persistence+Duration	-0.0998175	0.0458748	-2.17587	0.0295651
BroadDepression & Cardinal+Recurrence	BroadDepression & Cardinal+Duration+Recurrence	-0.0527977	0.0461409	-1.14427	0.252512
BroadDepression & Cardinal+Symptoms	BroadDepression & Cardinal+Duration+Symptoms	-0.00912358	0.0460938	-0.197935	0.843096
BroadDepression & Cardinal+Impairment	BroadDepression & Cardinal+Impairment+Recurrence	0.0425703	0.0485803	0.876287	0.380874		Recurrence	0.0596592	0.0438332	1.36105	0.173498
BroadDepression & Cardinal+Persistence	BroadDepression & Cardinal+Persistence+Recurrence	0.0614869	0.0403613	1.52341	0.127656
BroadDepression & Cardinal+Duration	BroadDepression & Cardinal+Duration+Recurrence	0.100006	0.0442664	2.25918	0.0238724
BroadDepression & Cardinal+Symptoms	BroadDepression & Cardinal+Recurrence+Symptoms	0.0439364	0.032962	1.33294	0.182551
BroadDepression & Cardinal+Impairment	BroadDepression & Cardinal+Impairment+Symptoms	-0.0043855	0.0252618	-0.173602	0.862178		Symptoms	0.00891204	0.0296534	0.30054	0.763765
BroadDepression & Cardinal+Persistence	BroadDepression & Cardinal+Persistence+Symptoms	0.0152354	0.0302927	0.502941	0.615006
BroadDepression & Cardinal+Duration	BroadDepression & Cardinal+Duration+Symptoms	0.0843615	0.0335017	2.51813	0.0117981
BroadDepression & Cardinal+Recurrence	BroadDepression & Cardinal+Recurrence+Symptoms	-0.0153817	0.0213539	-0.720325	0.471325
BroadDepression & Cardinal+Persistence+Duration	BroadDepression & Cardinal+Impairment+Persistence+Duration	0.0525014	0.0337359	1.55624	0.11965	3	Impairment	0.0387005	0.0344071	1.12478	0.260682
BroadDepression & Cardinal+Persistence+Recurrence	BroadDepression & Cardinal+Impairment+Persistence+Recurrence	0.0184066	0.031814	0.57857	0.562879
BroadDepression & ardinal+Persistence+Symptoms	BroadDepression & Cardinal+Impairment+Persistence+Symptoms	0.0274544	0.0267566	1.02608	0.304853
BroadDepression & Cardinal+Duration+Recurrence	BroadDepression & Cardinal+Duration+Recurrence+Impairment	0.0754329	0.041669	1.81029	0.0702507
BroadDepression & Cardinal+Duration+Symptoms	BroadDepression & Cardinal+Impairment+Symptoms+Duration	0.0351607	0.0347209	1.01267	0.311219
BroadDepression & Cardinal+Recurrence+Symptoms	BroadDepression & Cardinal+Recurrence+Symptoms+Impairment	0.042433	0.0262569	1.61607	0.106079
BroadDepression & Cardinal+Impairment+Duration	BroadDepression & Cardinal+Impairment+Persistence+Duration	-0.0074266	0.0143514	-0.517482	0.60482		Persistence	-0.00597973	0.0144575	-0.413608	0.679161
BroadDepression & Cardinal+Impairment+Recurrence	BroadDepression & Cardinal+Impairment+Persistence+Recurrence	-0.0191902	0.0147128	-1.30432	0.192126
BroadDepression & Cardinal+Impairment+Symptoms	BroadDepression & Cardinal+Impairment+Persistence+Symptoms	-0.00943811	0.0115755	-0.815353	0.41487
BroadDepression & Cardinal+Duration+Recurrence	BroadDepression & Cardinal+Persistence+Duration+Recurrence	-0.00485206	0.0168729	-0.287565	0.77368
BroadDepression & Cardinal+Duration+Symptoms	BroadDepression & Cardinal+Persistence+Duration+Symptoms	-0.0171063	0.0131681	-1.29908	0.193917
BroadDepression & Cardinal+Recurrence+Symptoms	BroadDepression & Cardinal+Persistence+Recurrence+Symptoms	0.0213091	0.0133086	1.60115	0.109344
BroadDepression & Cardinal+Impairment+Persistence	BroadDepression & Cardinal+Impairment+Persistence+Duration	-0.0798424	0.0496376	-1.60851	0.107724		Duration	-0.0408375	0.049586	-0.823571	0.410184
BroadDepression & Cardinal+Impairment+Recurrence	BroadDepression & Cardinal+Duration+Recurrence+Impairment	-0.0154909	0.0548619	-0.282362	0.777666
BroadDepression & Cardinal+Impairment+Symptoms	BroadDepression & Cardinal+Impairment+Symptoms+Duration	-0.0244513	0.051569	-0.474148	0.635395
BroadDepression & Cardinal+Persistence+Recurrence	BroadDepression & Cardinal+Persistence+Duration+Recurrence	-0.058179	0.0472712	-1.23075	0.218416
BroadDepression & Cardinal+Persistence+Symptoms	BroadDepression & Cardinal+Persistence+Duration+Symptoms	-0.0398258	0.0466019	-0.854597	0.392775
BroadDepression & Cardinal+Recurrence+Symptoms	BroadDepression & Cardinal+Duration+Recurrence+Symptoms	-0.0245792	0.0436265	-0.563401	0.573162
BroadDepression & Cardinal+Impairment+Persistence	BroadDepression & Cardinal+Impairment+Persistence+Recurrence	0.0473673	0.0472124	1.00328	0.315726		Recurrence	0.0591296	0.0460387	1.28435	0.199021
BroadDepression & Cardinal+Impairment+Duration	BroadDepression & Cardinal+Duration+Recurrence+Impairment	0.123482	0.0522771	2.36207	0.0181731
BroadDepression & Cardinal+Impairment+Symptoms	BroadDepression & Cardinal+Recurrence+Symptoms+Impairment	0.0358809	0.0384937	0.932125	0.351272
BroadDepression & Cardinal+Persistence+Duration	BroadDepression & Cardinal+Persistence+Duration+Recurrence	0.103125	0.0469789	2.19514	0.0281533
BroadDepression & Cardinal+Persistence+Symptoms	BroadDepression & Cardinal+Persistence+Recurrence+Symptoms	0.0516496	0.0344851	1.49773	0.134202
BroadDepression & Cardinal+Duration+Symptoms	BroadDepression & Cardinal+Duration+Recurrence+Symptoms	0.0284808	0.0434618	0.655307	0.51227
BroadDepression & Cardinal+Impairment+Persistence	BroadDepression & Cardinal+Impairment+Persistence+Symptoms	0.0101636	0.0257706	0.394385	0.693296		Symptoms	0.0180462	0.0285193	0.63277	0.526884
BroadDepression & Cardinal+Impairment+Duration	BroadDepression & Cardinal+Impairment+Symptoms+Duration	0.0675662	0.029185	2.3151	0.0206073
BroadDepression & Cardinal+Impairment+Recurrence	BroadDepression & Cardinal+Recurrence+Symptoms+Impairment	-0.0110749	0.0205509	-0.538899	0.589956
BroadDepression & Cardinal+Persistence+Duration	BroadDepression & Cardinal+Persistence+Duration+Symptoms	0.0752271	0.0330863	2.27366	0.0229864
BroadDepression & Cardinal+Persistence+Recurrence	BroadDepression & Cardinal+Persistence+Recurrence+Symptoms	0.00539811	0.0232707	0.23197	0.816561
BroadDepression & Cardinal+Duration+Recurrence	BroadDepression & Cardinal+Duration+Recurrence+Symptoms	0.0128368	0.028998	0.442679	0.657998
BroadDepression & Cardinal+Persistence+Duration+Recurrence	BroadDepression & Cardinal+Impairment+Persistence+Duration+Recurrence	0.0763583	0.0436883	1.7478	0.0804995	4	Impairment	0.0416044	0.037614	1.10609	0.268689
BroadDepression & Cardinal+Persistence+Duration+Symptoms	BroadDepression & Cardinal+Impairment+Persistence+Duration+Symptoms	0.032346	0.0342269	0.945045	0.344636
BroadDepression & Cardinal+Persistence+Recurrence+Symptoms	BroadDepression & Cardinal+Persistence+Recurrence+Symptoms+Impairment	0.0223101	0.0263216	0.847598	0.396662
BroadDepression & Cardinal+Duration+Recurrence+Symptoms	BroadDepression & Cardinal+Duration+Recurrence+Symptoms+Impairment	0.0629617	0.0348911	1.80452	0.0711499
BroadDepression & Cardinal+Duration+Recurrence+Symptoms	BroadDepression & Cardinal+Persistence+Duration+Recurrence+Symptoms	0.00226577	0.0151857	0.149205	0.881392		Persistence	-0.00520578	0.016492	-0.315654	0.752265
BroadDepression & Cardinal+Duration+Recurrence+Impairment	BroadDepression & Cardinal+Impairment+Persistence+Duration+Recurrence	-0.00392671	0.0203254	-0.193192	0.846808
BroadDepression & Cardinal+Recurrence+Symptoms+Impairment	BroadDepression & Cardinal+Persistence+Recurrence+Symptoms+Impairment	0.00118623	0.0120862	0.0981474	0.921815
BroadDepression & Cardinal+Impairment+Symptoms+Duration	BroadDepression & Cardinal+Impairment+Persistence+Duration+Symptoms	-0.0199211	0.0136262	-1.46197	0.143749
BroadDepression & Cardinal+Impairment+Persistence+Recurrence	BroadDepression & Cardinal+Impairment+Persistence+Duration+Recurrence	-0.000227403	0.0596429	-0.00381275	0.996958		Duration	-0.0238076	0.0529188	-0.449889	0.65279
BroadDepression & Cardinal+Impairment+Persistence+Symptoms	BroadDepression & Cardinal+Impairment+Persistence+Duration+Symptoms	-0.0349343	0.0503856	-0.693338	0.488097
BroadDepression & Cardinal+Persistence+Recurrence+Symptoms	BroadDepression & Cardinal+Persistence+Duration+Recurrence+Symptoms	-0.0436225	0.0452749	-0.963504	0.335295
BroadDepression & Cardinal+Recurrence+Symptoms+Impairment	BroadDepression & Cardinal+Duration+Recurrence+Symptoms+Impairment	-0.00405049	0.0515986	-0.0785	0.93743
BroadDepression & Cardinal+Impairment+Persistence+Duration	BroadDepression & Cardinal+Impairment+Persistence+Duration+Recurrence	0.126982	0.0579761	2.19025	0.028506		Recurrence	0.0620386	0.0504644	1.22935	0.21894
BroadDepression & Cardinal+Impairment+Persistence+Symptoms	BroadDepression & Cardinal+Persistence+Recurrence+Symptoms+Impairment	0.0465053	0.0393448	1.18199	0.237209
BroadDepression & Cardinal+Persistence+Duration+Symptoms	BroadDepression & Cardinal+Persistence+Duration+Recurrence+Symptoms	0.0478529	0.0450386	1.06249	0.288015
BroadDepression & Cardinal+Impairment+Symptoms+Duration	BroadDepression & Cardinal+Duration+Recurrence+Symptoms+Impairment	0.0562817	0.0500968	1.12346	0.261242
BroadDepression & Cardinal+Impairment+Persistence+Duration	BroadDepression & Cardinal+Impairment+Persistence+Duration+Symptoms	0.0550717	0.0297235	1.8528	0.0639112		Symptoms	0.0179067	0.0285144	0.627988	0.530012
BroadDepression & Cardinal+Impairment+Persistence+Recurrence	BroadDepression & Cardinal+Persistence+Recurrence+Symptoms+Impairment	0.00930157	0.0211949	0.438858	0.660764
BroadDepression & Cardinal+Persistence+Duration+Recurrence	BroadDepression & Cardinal+Persistence+Duration+Recurrence+Symptoms	0.0199546	0.0305033	0.65418	0.512996
BroadDepression & Cardinal+Duration+Recurrence+Impairment	BroadDepression & Cardinal+Duration+Recurrence+Symptoms+Impairment	0.000365547	0.0264297	0.0138309	0.988965
BroadDepression & Cardinal+Persistence+Duration+Recurrence+Symptoms	BroadDepression & All	0.0535602	0.0357356	1.49879	0.133928	5	Impairment	0.0535602	0.0357356	1.49879	0.133928
BroadDepression & Cardinal+Duration+Recurrence+Symptoms+Impairment	BroadDepression & All	-0.00713567	0.0162569	-0.438931	0.660712		Persistence	-0.00713567	0.0162569	-0.438931	0.660712
BroadDepression & Cardinal+Persistence+Recurrence+Symptoms+Impairment	BroadDepression & All	-0.0123724	0.0544007	-0.227431	0.820089		Duration	-0.0123724	0.0544007	-0.227431	0.820089
BroadDepression & Cardinal+Impairment+Persistence+Duration+Symptoms	BroadDepression & All	0.0690671	0.0521478	1.32445	0.185354		Recurrence	0.0690671	0.0521478	1.32445	0.185354
BroadDepression & Cardinal+Impairment+Persistence+Duration+Recurrence	BroadDepression & All	-0.00284342	0.027935	-0.101787	0.918926		Symptoms	-0.00284342	0.027935	-0.101787	0.918926
