# Supplementary material for: Exploring the genetic heterogeneity in major depression across diagnostic criteria
Source: Mol Psychiatry. 2021 Jul 21;26(12):7337–45. doi: 10.1038/s41380-021-01231-w (PMC8872976; doi:10.1038/s41380-021-01231-w)
Supplement: Supplementary file 12 — Supplementary Table 11 [file 41380_2021_1231_MOESM12_ESM.xlsx]

## Sheet: Table 11
Supplementary Table 11: Comparison of SNP-based heritability estimates for comparable phenotypes between this study and Cai et al.
Phenotype	SNP-based heritability (this study)	SNP-based heritability (Cai et al.)	% Increase
LifetimeMDD	0.1382	0.263	0.903039
MDDRecur	0.1507	0.321	1.13006
