# Supplementary material for: Exploring the genetic heterogeneity in major depression across diagnostic criteria
Source: Mol Psychiatry. 2021 Jul 21;26(12):7337–45. doi: 10.1038/s41380-021-01231-w (PMC8872976; doi:10.1038/s41380-021-01231-w)
Supplement: Supplementary file 13 — Supplementary Table 12 [file 41380_2021_1231_MOESM13_ESM.xlsx]

## Sheet: Table 12
Supplementary Table 12: SNP-based heritability estimates through systematic implementation of the differences between the phenotypic definition in our study relative to Cai et al
Phenotype	Heritability	Standard Error
LifetimeMDD (Our study)	0.1382	0.01274
+ Severe Impairment	0.1563	0.01761
+ Recent Depression	0.1392	0.01291
+ Partially Screened Controls	0.1821	0.01683
+ Severe Impairment + Recent Depression	0.1567	0.01752
+ Partially Screened Controls + Severe Impairment	0.2546	0.02494
+ Partially Screened Controls + Recent Depression	0.1825	0.01682
+ Partially Screened Controls + Severe Impairment + Recent Depression	0.2542	0.02475
LifetimeMDD (Cai et al.)	0.263	0.022
Phenotype	Heritability	Std Error
MDDRecur (Our study)	0.1507	0.01477
+ Severe Impairment	0.1738	0.02946
+ Recent Depression	0.1507	0.01445
+ Partially Screened Controls	0.232	0.0213
+ Severe Impairment + Recent Depression	0.1737	0.02721
+ Partially Screened Controls + Severe Impairment	0.297	0.0394
+ Partially Screened Controls + Recent Depression	0.2319	0.02069
+ Partially Screened Controls + Severe Impairment + Recent Depression	0.2954	0.03673
MDDRecur (Cai et al.)	0.321	0.026
